# Supplementary material for: Molecular and Physiological Alterations in Chickpea under Elevated CO2 Concentrations
Source: Plant Cell Physiol. 2020 Jun 5;61(8):1449–63. doi: 10.1093/pcp/pcaa077 (PMC7434580; doi:10.1093/pcp/pcaa077)
Supplement: pcaa077_Supplementary_Data [file pcaa077_supplementary_data.zip]

Archive with 5 entries (4 files):
- pcaa077-Suppl_Data/
- pcaa077-Suppl_Data/pcp-2019-e-00582-File010.pdf
- pcaa077-Suppl_Data/pcp-2019-e-00582-File007.xlsx
- pcaa077-Suppl_Data/pcp-2019-e-00582-File008.xlsx
- pcaa077-Suppl_Data/pcp-2019-e-00582-File009.xlsx
