# Supplementary material for: Molecular and Physiological Alterations in Chickpea under Elevated CO2 Concentrations
Source: Plant Cell Physiol. 2020 Jun 5;61(8):1449–63. doi: 10.1093/pcp/pcaa077 (PMC7434580; doi:10.1093/pcp/pcaa077)
Supplement: pcaa077_Supplementary_Data [file pcaa077_supplementary_data.zip › pcaa077-Suppl_Data/pcp-2019-e-00582-File007.xlsx]

## Sheet: Sheet1
Supplementary Table 1: Effect of different CO2 concentration levels on physiological parameters of chickpea cultivars
Root Length	Treatment	15 Days		30 Days		Shoot length	Treatment	15 Days		30 Days		Number of nodules	Treatment	15 Days		30 Days		Total Chlorophyll content	Treatment	15 Days		30 Days		45 Days		Total Flavonoids content	Treatment	15 Days		30 Days		45 Days			Treatment	15 Days		30 Days		45 Days
	CO2 concentration	JG 11	KAK 2	JG 11	KAK 2		CO2 concentration	JG 11	KAK 2	JG 11	KAK 2		CO2 concentration	JG 11	KAK 2	JG 11	KAK 2		CO2 concentration	JG 11	KAK 2	JG 11	KAK 2	JG 11	KAK 2		CO2 concentration	JG 11	KAK 2	JG 11	KAK 2	JG 11	KAK 2	NBI	CO2 concentration	JG 11	KAK 2	JG 11	KAK 2	JG 11	KAK 2
	Ambient 380 ppm	17.5	19.33	18.5	20		Ambient 380 ppm	16.17	18.5	17.67	19.17		Ambient 380 ppm	19.33	13.33	33.67	22.33		Ambient 380 ppm	15.43	16.97	20.73	25.77	21.77	28.83		OTC Ambient 380 ppm	1.17	1.09	1.25	1.28	1.55	1.6		Ambient 380 ppm	13.53	17.5	18.13	20.37	13.9	19.07
	550 ppm	18.5	20.83	18.67	23.17		550 ppm	17.83	19.67	20	23.5		550 ppm	17	19.33	40.33	32		550 ppm	12.7	14.9	23.27	24.67	18.13	24.33		550 ppm	1.13	1.27	1.49	1.49	1.31	1.37		550 ppm	11.2	11.73	15.67	16.67	14.03	17.9
	700 ppm	18.83	22	19.17	24		700 ppm	19.33	23	29.17	32.27		700 ppm	15	15.67	18.33	27.33		700 ppm	10.8	12.1	18.57	18.33	17.23	20.43		700 ppm	1.26	1.87	1.25	1.2	1.69	1.3		700 ppm	9.17	6.43	14.77	15.3	10.2	15.73
	Source		*DF	**F Value	***Pr > F		Source		DF	F Value	Pr > F		Source		DF	F Value	Pr > F		Source				*DF	**F Value	***Pr > F		Source				DF	F Value	Pr > F		Source				DF	F Value	Pr > F
	Different days (D)		1	11.746	0.002		Different days (D)		1	265.509	<.0001		Different days (D)		1	50.727	<.0001		Different days (D)				2	160.809	<.0001		Different days (D)				2	2.136	0.134		Different days (D)				2	10.866	<.0001
	Cultivars/Genotypes (G)		1	92.445	<.0001		Cultivars/Genotypes (G)		1	97.099	<.0001		Cultivars/Genotypes (G)		1	1.341	0.259		Cultivars/Genotypes (G)				1	47.783	<.0001		Cultivars/Genotypes (G)				1	0.32	0.576		Cultivars/Genotypes (G)				1	4.538	0.04
	CO2 concentration (C)		2	16.278	<.0001		CO2 concentration (C)		2	297.259	<.0001		CO2 concentration (C)		2	7.073	0.004		CO2 concentration (C)				2	52.394	<.0001		CO2 concentration (C)				2	0.784	0.465		CO2 concentration (C)				2	9.715	<.0001
	D*G		1	3.019	0.096		D*G		1	0.04	0.843		D*G		1	0.33	0.572		D*G				2	6.34	0.005		D*G				2	1.688	0.2		D*G				2	2.034	0.146
	D*C		2	0.124	0.884		D*C		2	76.034	<.0001		D*C		2	2.413	0.113		D*C				4	3.394	0.019		D*C				4	3.359	0.02		D*C				4	1.144	0.353
	G*C		2	4.582	0.022		G*C		2	1.556	0.233		G*C		2	5.443	0.012		G*C				2	3.305	0.049		G*C				2	0.081	0.922		G*C				2	0.64	0.533
	D*G*C		2	1.417	0.264		D*G*C		2	2.35	0.119		D*G*C		2	2.26	0.128		D*G*C				4	1.178	0.338		D*G*C				4	1.975	0.121		D*G*C				4	0.568	0.687
*DF=Degree of Freedom, **F value= Value of F statistic, ***Pr=Probability
