# Supplementary material for: Molecular and Physiological Alterations in Chickpea under Elevated CO2 Concentrations
Source: Plant Cell Physiol. 2020 Jun 5;61(8):1449–63. doi: 10.1093/pcp/pcaa077 (PMC7434580; doi:10.1093/pcp/pcaa077)
Supplement: pcaa077_Supplementary_Data [file pcaa077_supplementary_data.zip › pcaa077-Suppl_Data/pcp-2019-e-00582-File008.xlsx]

## Sheet: Sheet1
Supplimnetary Table 2: Significantly regulated Differentially Expressed Genes (DEGs) and gene annoations
Gene_id	Locus	Sample_1	Sample_2	log2 (fold_change)	p_value	Sequence Description	GO Biological Process	GO Cellular Component	GO Molecular Function	Enzyme Codes
XLOC_012512	Ca5_v3.0:5749261-5750246	J-380-15	J-380-30	-2.82179	0.03335	17.1 kDa class II heat shock protein
XLOC_010907	Ca4_v3.0:18806014-18807638	J-380-15	J-380-30	2.83505	0.03085	2-alkenal reductase (NADP(+)-dependent)-like
XLOC_018787	Ca6_v3.0:54665787-54667785	J-380-15	J-380-30	2.93388	0.03115	2-hydroxyisoflavanone synthase-like	oxidation-reduction process		monooxygenase activity,iron ion binding,oxidoreductase activity, acting on paired donors, with incorporation or reduction of molecular oxygen,heme binding
XLOC_010149	Ca4_v3.0:62128722-62131702	J-380-15	J-380-30	2.23377	0.01765	4,5-DOPA dioxygenase extradiol-like protein	cellular aromatic compound metabolic process,oxidation-reduction process		ferrous iron binding,zinc ion binding,oxidoreductase activity, acting on single donors with incorporation of molecular oxygen,dioxygenase activity
XLOC_023265	Ca8_v3.0:915039-921073	J-380-15	J-380-30	2.04185	0.00025	4-coumarate:CoA ligase isoenzyme 3	metabolic process		4-coumarate-CoA ligase activity	EC:6.2.1.12
XLOC_012904	Ca5_v3.0:13827655-13832219	J-380-15	J-380-30	2.35361	0.00245	65-kDa microtubule-associated protein 8	microtubule cytoskeleton organization,cytokinesis		microtubule binding
XLOC_016983	Ca6_v3.0:57733658-57737261	J-380-15	J-380-30	3.77627	5e-05	6S ribosomal protein L3	ribosomal large subunit assembly,translation	cytosolic large ribosomal subunit	structural constituent of ribosome
XLOC_017071	Ca6_v3.0:59456999-59458688	J-380-15	J-380-30	2.82101	0.0322	9-cis-epoxycarotenoid dioxygenase NCED3, chloroplastic-like	oxidation-reduction process		oxidoreductase activity, acting on single donors with incorporation of molecular oxygen, incorporation of two atoms of oxygen	EC:1.13.11
XLOC_022416	Ca7_v3.0:21928906-21941314	J-380-15	J-380-30	2.23104	5e-05	ABC transporter B family member 2-like isoform X2
XLOC_004027	Ca2_v3.0:51372628-51380146	J-380-15	J-380-30	2.67426	0.00055	ABC transporter B family protein	transmembrane transport	integral component of membrane	ATP binding,ATPase activity, coupled to transmembrane movement of substances	EC:3.6.1.3,EC:3.6.1.15
XLOC_024684	Ca8_v3.0:11439335-11453341	J-380-15	J-380-30	2.23475	0.02735	ABC transporter C family member 1-like isoform X1
XLOC_006902	Ca3_v3.0:4971533-4975551	J-380-15	J-380-30	-2.47209	0.0464	ABI five-binding protein	regulation of cellular process
XLOC_003197	Ca2_v3.0:4875751-4877564	J-380-15	J-380-30	-3.87573	5e-05	abscisic acid and environmental stress-inducible protein isoform X2
XLOC_003491	Ca2_v3.0:15319987-15323303	J-380-15	J-380-30	-6.30293	0.04305	aldehyde dehydrogenase family 3 member H1-like
XLOC_024580	Ca8_v3.0:8289917-8294259	J-380-15	J-380-30	2.33656	0.02435	alpha/beta superfamily hydrolase			hydrolase activity
XLOC_019887	Ca7_v3.0:3680731-3692300	J-380-15	J-380-30	-2.5004	0.00125	alpha-aminoadipic semialdehyde synthase isoform X3	oxidation-reduction process	integral component of membrane	oxidoreductase activity
XLOC_023567	Ca8_v3.0:6047263-6048019	J-380-15	J-380-30	2.78028	0.0351	anaphase-promoting complex subunit 11 RING-H2 finger protein			zinc ion binding
XLOC_000901	Ca1_v3.0:43299800-43307675	J-380-15	J-380-30	3.16967	0.00145	ankyrin repeat plant-like protein		integral component of membrane
XLOC_000188	Ca1_v3.0:3140197-3143473	J-380-15	J-380-30	2.97298	0.0285	ankyrin repeat-containing protein At5g262-like		integral component of membrane
XLOC_009862	Ca4_v3.0:56491903-56493766	J-380-15	J-380-30	-2.12468	0.0011	AP2/ERF and B3 domain-containing transcription repressor TEM1	regulation of transcription, DNA-templated	nucleus	DNA binding,DNA-binding transcription factor activity
XLOC_023822	Ca8_v3.0:16913740-16929840	J-380-15	J-380-30	4.80195	0.0268	APO protein 3, mitochondrial-like
XLOC_010980	Ca4_v3.0:25183073-25186379	J-380-15	J-380-30	-3.43419	0.02555	armadillo/beta-catenin-like repeat protein
XLOC_013285	Ca5_v3.0:22810181-22815657	J-380-15	J-380-30	-5.99201	5e-05	asparagine synthetase [glutamine-hydrolyzing] protein	asparagine biosynthetic process		asparagine synthase (glutamine-hydrolyzing) activity	EC:6.3.5.4
XLOC_021647	Ca7_v3.0:3409807-3417200	J-380-15	J-380-30	2.17071	0.00025	auxin response factor 19 isoform X3
XLOC_001268	Ca1_v3.0:51745663-51747186	J-380-15	J-380-30	-2.13977	5e-05	auxin-repressed 12.5 kDa protein	multicellular organism development
XLOC_022108	Ca7_v3.0:11918391-11921415	J-380-15	J-380-30	-2.78586	5e-05	beta-amylase 3, chloroplastic-like	polysaccharide catabolic process		beta-amylase activity	EC:3.2.1.2
XLOC_016967	Ca6_v3.0:57482933-57487547	J-380-15	J-380-30	2.02806	0.02705	beta-xylosidase/alpha-L-arabinofuranosidase-like protein	xylan catabolic process	extracellular region	xylan 1,4-beta-xylosidase activity,alpha-L-arabinofuranosidase activity	EC:3.2.1.55,EC:3.2.1.37
XLOC_014329	Ca5_v3.0:8038686-8040886	J-380-15	J-380-30	-2.40288	5e-05	bidirectional sugar transporter N3	carbohydrate transport	plasma membrane,integral component of membrane
XLOC_023116	Ca7_v3.0:61937759-61944466	J-380-15	J-380-30	-2.39598	0.01455	BZIP transcription factor bZIP8, putative
XLOC_017993	Ca6_v3.0:12806915-12816029	J-380-15	J-380-30	2.19681	0.0014	caffeic acid O-methyltransferase	methylation		O-methyltransferase activity,protein dimerization activity
XLOC_023379	Ca8_v3.0:2712822-2715557	J-380-15	J-380-30	2.67324	0.04015	calcineurin B-like protein 1			calcium ion binding
XLOC_010648	Ca4_v3.0:7405235-7407690	J-380-15	J-380-30	-3.79978	0.013	calcium-binding EF-hand protein		integral component of membrane	calcium ion binding
XLOC_008394	Ca3_v3.0:75678446-75680315	J-380-15	J-380-30	2.67919	0.03635	caleosin CLO1-1		integral component of membrane
XLOC_000457	Ca1_v3.0:9206242-9210215	J-380-15	J-380-30	4.35529	0.00105	calmodulin-binding protein
XLOC_016268	Ca6_v3.0:32041803-32044018	J-380-15	J-380-30	-3.67585	0.02455	cationic amino acid transporter 6, chloroplastic-like	amino acid transmembrane transport	integral component of membrane	amino acid transmembrane transporter activity
XLOC_023268	Ca8_v3.0:934244-971208	J-380-15	J-380-30	3.19004	5e-05	chalcone synthase 1-like
XLOC_022239	Ca7_v3.0:16160809-16161693	J-380-15	J-380-30	-3.08992	5e-05	chaperone DnaJ domain protein
XLOC_023549	Ca8_v3.0:5847192-5848096	J-380-15	J-380-30	-3.82704	5e-05	chaperone protein dnaJ 11, chloroplastic-like
XLOC_018455	Ca6_v3.0:47307773-47309976	J-380-15	J-380-30	-2.09901	0.00035	chaperone protein dnaJ 8, chloroplastic
XLOC_022991	Ca7_v3.0:58187582-58190252	J-380-15	J-380-30	2.66573	0.036	chaperonin CPN6-like protein		integral component of membrane
XLOC_006703	Ca3_v3.0:75519931-75522850	J-380-15	J-380-30	2.86755	0.03715	Chitinase / Hevein / PR-4 / Wheatwin2	defense response to fungus, incompatible interaction,defense response to bacterium,RNA phosphodiester bond hydrolysis		ribonuclease activity,chitin binding
XLOC_012592	Ca5_v3.0:7331632-7341395	J-380-15	J-380-30	-3.45215	0.0081	chromosome-associated kinesin KIF4A-like protein	microtubule-based movement		microtubule motor activity,ATP binding,microtubule binding	EC:3.6.1.15
XLOC_006916	Ca3_v3.0:5723464-5731652	J-380-15	J-380-30	2.90005	0.01095	COBRA-like protein 2 precursor	cellulose microfibril organization,cell growth	anchored component of membrane
XLOC_022909	Ca7_v3.0:55821437-55825385	J-380-15	J-380-30	2.16173	0.03425	cyclic nucleotide-gated ion channel 1	regulation of transcription, DNA-templated,ion transmembrane transport	integral component of membrane	DNA-binding transcription factor activity,ion channel activity,sequence-specific DNA binding
XLOC_001858	Ca1_v3.0:7913736-7928074	J-380-15	J-380-30	2.12879	0.03345	cyclic nucleotide-gated ion channel-like protein	ion transmembrane transport	integral component of membrane	ion channel activity
XLOC_011903	Ca4_v3.0:60782350-60785997	J-380-15	J-380-30	2.71372	5e-05	cysteine synthase	cysteine biosynthetic process from serine		cysteine synthase activity,lyase activity	EC:2.5.1.47
XLOC_002224	Ca1_v3.0:35746591-35750517	J-380-15	J-380-30	-5.75445	0.0007	cytidine/deoxycytidylate deaminase family protein			zinc ion binding,hydrolase activity
XLOC_004165	Ca2_v3.0:1231282-1237938	J-380-15	J-380-30	-2.9361	5e-05	cytochrome P45 71D1-like	oxidation-reduction process	integral component of membrane	monooxygenase activity,iron ion binding,oxidoreductase activity, acting on paired donors, with incorporation or reduction of molecular oxygen,heme binding
XLOC_022012	Ca7_v3.0:9831015-9833626	J-380-15	J-380-30	2.29892	0.0002	cytochrome P45 family 71 protein	oxidation-reduction process	integral component of membrane	monooxygenase activity,iron ion binding,oxidoreductase activity, acting on paired donors, with incorporation or reduction of molecular oxygen,heme binding
XLOC_022897	Ca7_v3.0:55126046-55128377	J-380-15	J-380-30	2.24132	0.0011	cytochrome P45 family 78 protein	oxidation-reduction process	integral component of membrane	monooxygenase activity,iron ion binding,oxidoreductase activity, acting on paired donors, with incorporation or reduction of molecular oxygen,heme binding
XLOC_008660	Ca4_v3.0:4384812-4388580	J-380-15	J-380-30	2.09823	0.0267	cytochrome P45 family protein	oxidation-reduction process	integral component of membrane	monooxygenase activity,iron ion binding,oxidoreductase activity, acting on paired donors, with incorporation or reduction of molecular oxygen,heme binding
XLOC_008928	Ca4_v3.0:12767096-12768816	J-380-15	J-380-30	2.33374	0.0007	cytochrome P45 family protein	oxidation-reduction process	integral component of membrane	monooxygenase activity,iron ion binding,oxidoreductase activity, acting on paired donors, with incorporation or reduction of molecular oxygen,heme binding
XLOC_020873	Ca7_v3.0:40781417-40783937	J-380-15	J-380-30	2.11523	0.02245	cytochrome P45 family protein	oxidation-reduction process	integral component of membrane	monooxygenase activity,iron ion binding,oxidoreductase activity, acting on paired donors, with incorporation or reduction of molecular oxygen,heme binding
XLOC_022218	Ca7_v3.0:15512148-15517400	J-380-15	J-380-30	2.33371	0.01605	cytochrome P45 family protein	oxidation-reduction process	integral component of membrane	monooxygenase activity,iron ion binding,oxidoreductase activity, acting on paired donors, with incorporation or reduction of molecular oxygen,heme binding
XLOC_015781	Ca6_v3.0:1590077-1591362	J-380-15	J-380-30	2.0656	0.04505	dehydration-responsive RD22-like protein
XLOC_014287	Ca5_v3.0:7189938-7191090	J-380-15	J-380-30	-2.44593	0.01145	dicarboxylate carrier protein	dicarboxylic acid transport,mitochondrial transport,transmembrane transport	intracellular,integral component of membrane	dicarboxylic acid transmembrane transporter activity,oxidative phosphorylation uncoupler activity
XLOC_018369	Ca6_v3.0:43678196-43679142	J-380-15	J-380-30	2.15303	0.0209	dirigent protein 22-like
XLOC_007940	Ca3_v3.0:68123858-68124750	J-380-15	J-380-30	2.14208	0.03615	disease resistance response protein
XLOC_016432	Ca6_v3.0:43694894-43695749	J-380-15	J-380-30	2.31713	0.03035	disease resistance response protein
XLOC_002423	Ca1_v3.0:45284721-45286829	J-380-15	J-380-30	3.29749	5e-05	disease-resistance response protein	defense response,response to biotic stimulus
XLOC_003668	Ca2_v3.0:38910266-38912908	J-380-15	J-380-30	3.4444	0.0048	DNA-3-methyladenine glycosylase I	base-excision repair		DNA-3-methyladenine glycosylase activity	EC:3.2.2.21,EC:3.2.2.2
XLOC_020670	Ca7_v3.0:22401328-22406535	J-380-15	J-380-30	2.03145	0.026	DNA-3-methyladenine glycosylase I	base-excision repair		DNA-3-methyladenine glycosylase activity	EC:3.2.2.21,EC:3.2.2.2
XLOC_019962	Ca7_v3.0:4964217-4969454	J-380-15	J-380-30	-3.4133	0.00815	DNA-directed RNA polymerase 1B, mitochondrial-like isoform X2
XLOC_002747	Ca1_v3.0:51634906-51637605	J-380-15	J-380-30	-2.64466	0.01715	dnaJ homolog subfamily B member 13-like	protein folding		unfolded protein binding
XLOC_021344	Ca7_v3.0:60000907-60002477	J-380-15	J-380-30	-4.0744	0.01195	DUF56 family protein
XLOC_011980	Ca4_v3.0:62403618-62408319	J-380-15	J-380-30	2.39724	0.02555	E3 ubiquitin ligase PUB14, putative	protein ubiquitination		ubiquitin-protein transferase activity,ligase activity
XLOC_023460	Ca8_v3.0:4241850-4242747	J-380-15	J-380-30	2.67959	0.03915	EF hand calcium-binding family protein			calcium ion binding
XLOC_001549	Ca1_v3.0:1895015-1897729	J-380-15	J-380-30	-2.11694	0.0416	EPIDERMAL PATTERNING FACTOR-like protein 3
XLOC_001115	Ca1_v3.0:49129612-49131236	J-380-15	J-380-30	-3.86124	5e-05	eukaryotic aspartyl protease family protein	proteolysis		aspartic-type endopeptidase activity	EC:3.4.23
XLOC_002611	Ca1_v3.0:49137540-49139090	J-380-15	J-380-30	-3.2384	5e-05	extracellular dermal glycoprotein	proteolysis		aspartic-type endopeptidase activity	EC:3.4.23
XLOC_016013	Ca6_v3.0:8955239-8957824	J-380-15	J-380-30	2.37604	0.0002	FAF-like protein
XLOC_006213	Ca3_v3.0:66480704-66485732	J-380-15	J-380-30	2.79087	0.00055	family 31 glycosyl hydrolase, alpha-glucosidase	carbohydrate metabolic process		hydrolase activity, hydrolyzing O-glycosyl compounds,carbohydrate binding
XLOC_025454	Ca_scaffold_5946_v3.0:1-999	J-380-15	J-380-30	-2.15182	0.03165	farnesylcysteine lyase isoform X2
XLOC_000223	Ca1_v3.0:3777224-3778397	J-380-15	J-380-30	4.0429	5e-05	fasciclin domain protein		integral component of membrane
XLOC_002696	Ca1_v3.0:50872800-50874180	J-380-15	J-380-30	2.71468	5e-05	fasciclin domain protein
XLOC_017173	Ca6_v3.0:61443588-61444850	J-380-15	J-380-30	5.44034	0.01	fasciclin domain protein
XLOC_017174	Ca6_v3.0:61447186-61448116	J-380-15	J-380-30	5.02624	0.00735	fasciclin domain protein		integral component of membrane
XLOC_017814	Ca6_v3.0:4925607-4926836	J-380-15	J-380-30	5.50326	0.0456	fasciclin-like arabinogalactan protein 12
XLOC_019069	Ca6_v3.0:60947848-60949142	J-380-15	J-380-30	-3.22675	5e-05	f-box family protein
XLOC_022938	Ca7_v3.0:56745424-56753021	J-380-15	J-380-30	-2.14264	0.00105	F-box SKP2A-like protein
XLOC_023535	Ca8_v3.0:5518069-5521587	J-380-15	J-380-30	2.12922	0.00095	ferulate 5-hydroxylase	oxidation-reduction process	integral component of membrane	monooxygenase activity,iron ion binding,oxidoreductase activity, acting on paired donors, with incorporation or reduction of molecular oxygen,heme binding
XLOC_006398	Ca3_v3.0:69906084-69925044	J-380-15	J-380-30	2.75403	0.0026	fusaric acid resistance family protein		integral component of membrane
XLOC_008264	Ca3_v3.0:73712371-73714889	J-380-15	J-380-30	3.02063	0.0096	galactinol synthase	galactose metabolic process,response to cold		inositol 3-alpha-galactosyltransferase activity	EC:2.4.1.123
XLOC_000061	Ca1_v3.0:1062789-1064681	J-380-15	J-380-30	-2.28195	5e-05	galactose oxidase/kelch repeat protein
XLOC_008610	Ca4_v3.0:3139959-3141329	J-380-15	J-380-30	-2.45264	5e-05	GASA domain-containing protein precursor		integral component of membrane
XLOC_003414	Ca2_v3.0:11942510-11945236	J-380-15	J-380-30	2.04264	0.0481	GDSL esterase/lipase At2g331-like			hydrolase activity, acting on ester bonds
XLOC_007473	Ca3_v3.0:57264751-57268150	J-380-15	J-380-30	-5.15965	0.00595	GDSL esterase/lipase CPRD49-like
XLOC_007475	Ca3_v3.0:57283667-57286100	J-380-15	J-380-30	-2.00301	0.00025	GDSL esterase/lipase CPRD49-like
XLOC_007477	Ca3_v3.0:57425007-57428536	J-380-15	J-380-30	-2.29178	0.00265	GDSL-like lipase/acylhydrolase			hydrolase activity
XLOC_008843	Ca4_v3.0:9641794-9647416	J-380-15	J-380-30	-3.4407	0.0175	GDSL-like lipase/acylhydrolase			hydrolase activity, acting on ester bonds
XLOC_015125	Ca5_v3.0:28486509-28490724	J-380-15	J-380-30	3.04276	0.00885	GDSL-like lipase/acylhydrolase			hydrolase activity, acting on ester bonds
XLOC_019095	Ca6_v3.0:61558748-61561429	J-380-15	J-380-30	2.77353	5e-05	GDSL-like lipase/acylhydrolase			hydrolase activity, acting on ester bonds
XLOC_011897	Ca4_v3.0:60659098-60663562	J-380-15	J-380-30	3.04799	0.0265	gibberellin 2-oxidase	oxidation-reduction process		iron ion binding,oxidoreductase activity
XLOC_001121	Ca1_v3.0:49235501-49237848	J-380-15	J-380-30	5.47405	0.0185	glucose-6-phosphate/phosphate translocator 2, chloroplastic-like	carbohydrate transmembrane transport	integral component of membrane	transporter activity
XLOC_010523	Ca4_v3.0:4364738-4365858	J-380-15	J-380-30	2.70968	0.0151	glutaredoxin-like protein, putative	cell redox homeostasis,oxidation-reduction process	cell	electron transfer activity,protein disulfide oxidoreductase activity
XLOC_011228	Ca4_v3.0:46431727-46434469	J-380-15	J-380-30	-3.3937	0.0002	glutathione S-transferase tau			transferase activity
XLOC_018279	Ca6_v3.0:38788781-38790945	J-380-15	J-380-30	3.2462	0.0005	glutathione S-transferase, amino-terminal domain protein			transferase activity
XLOC_004407	Ca2_v3.0:9037478-9039529	J-380-15	J-380-30	2.14725	0.0297	glycerol-3-phosphate acyltransferase 5
XLOC_006599	Ca3_v3.0:73639887-73641823	J-380-15	J-380-30	2.76205	0.0274	glycine-rich cell wall structural protein-like isoform X3
XLOC_019182	Ca6_v3.0:63100775-63104491	J-380-15	J-380-30	3.55505	0.0096	glycoside hydrolase family 5 protein	carbohydrate metabolic process,actin filament organization		hydrolase activity, hydrolyzing O-glycosyl compounds,actin filament binding
XLOC_015224	Ca5_v3.0:34312105-34316153	J-380-15	J-380-30	2.28965	0.0197	G-type lectin S-receptor-like serine/threonine-protein kinase At4g2729
XLOC_003285	Ca2_v3.0:8073769-8076667	J-380-15	J-380-30	-2.57237	0.02995	GYF domain protein
XLOC_011471	Ca4_v3.0:52164908-52167132	J-380-15	J-380-30	-2.61433	5e-05	haloacid dehalogenase-like hydrolase	metabolic process		hydrolase activity
XLOC_008034	Ca3_v3.0:69890416-69900198	J-380-15	J-380-30	-2.20307	0.0002	heat shock cognate 7 kDa protein 2-like
XLOC_016500	Ca6_v3.0:46146499-46152063	J-380-15	J-380-30	-2.05255	0.00245	helix loop helix DNA-binding domain protein			DNA binding,protein dimerization activity
XLOC_000087	Ca1_v3.0:1504079-1505816	J-380-15	J-380-30	2.12686	0.02005	histidine phosphotransfer protein	phosphorelay signal transduction system	intracellular
XLOC_006685	Ca3_v3.0:75149264-75150978	J-380-15	J-380-30	-2.32144	0.0085	histidine phosphotransfer protein	phosphorelay signal transduction system	intracellular
XLOC_023014	Ca7_v3.0:58848166-58851332	J-380-15	J-380-30	-2.6986	0.03625	histidine-containing phosphotransfer protein 4-like	phosphorelay signal transduction system	intracellular
XLOC_019601	Ca6_v3.0:7392902-7394704	J-380-15	J-380-30	-3.43249	0.00365	HXXXD-type acyl-transferase family protein			transferase activity, transferring acyl groups other than amino-acyl groups
XLOC_019938	Ca7_v3.0:4534390-4537383	J-380-15	J-380-30	2.10252	0.0001	hypothetical protein GLYMA_7G248
XLOC_006329	Ca3_v3.0:68587706-68589434	J-380-15	J-380-30	4.8103	0.0461	hypothetical protein glysoja_1916
XLOC_019592	Ca6_v3.0:1891951-1892791	J-380-15	J-380-30	-2.68205	0.01625	hypothetical protein KK1_12296
XLOC_002443	Ca1_v3.0:45655699-45656119	J-380-15	J-380-30	2.56702	0.0495	hypothetical protein KK1_49212
XLOC_015248	Ca5_v3.0:36533810-36536057	J-380-15	J-380-30	2.15116	0.0433	hypothetical protein MTR_5g24973
XLOC_024600	Ca8_v3.0:8801836-8804290	J-380-15	J-380-30	2.42028	5e-05	hypothetical protein MTR_5g329
XLOC_002947	Ca1_v3.0:30234011-30236033	J-380-15	J-380-30	2.2958	0.02795	hypothetical protein TSUD_2179
XLOC_020062	Ca7_v3.0:6764289-6767636	J-380-15	J-380-30	2.08062	0.0005	IDS4-like protein	cellular response to phosphate starvation	nucleus
XLOC_002641	Ca1_v3.0:49857764-49861140	J-380-15	J-380-30	-3.17604	5e-05	inactive beta-amylase 9	polysaccharide catabolic process		beta-amylase activity	EC:3.2.1.2
XLOC_021282	Ca7_v3.0:58441820-58443430	J-380-15	J-380-30	6.00805	0.0005	inorganic pyrophosphatase 2-like
XLOC_023003	Ca7_v3.0:58445047-58447385	J-380-15	J-380-30	3.92066	0.0001	inorganic pyrophosphatase 2-like
XLOC_019986	Ca7_v3.0:5375547-5383476	J-380-15	J-380-30	-2.08317	0.0118	inosine-uridine preferring nucleoside hydrolase			hydrolase activity
XLOC_023024	Ca7_v3.0:59218610-59228652	J-380-15	J-380-30	-2.66501	0.0022	insulin-degrading enzyme
XLOC_002358	Ca1_v3.0:43851083-43855526	J-380-15	J-380-30	2.6498	0.01705	isoflavone 3'-hydroxylase-like	oxidation-reduction process		monooxygenase activity,iron ion binding,oxidoreductase activity, acting on paired donors, with incorporation or reduction of molecular oxygen,heme binding
XLOC_016828	Ca6_v3.0:54685055-54687594	J-380-15	J-380-30	3.57436	5e-05	isoflavone 4'-O-methyltransferase	methylation		O-methyltransferase activity,isoflavone 4'-O-methyltransferase activity,protein dimerization activity	EC:2.1.1.46
XLOC_023515	Ca8_v3.0:5310666-5312612	J-380-15	J-380-30	2.35762	0.0021	isoflavone reductase	oxidation-reduction process		2'-hydroxyisoflavone reductase activity	EC:1.3.1.45
XLOC_018788	Ca6_v3.0:54670243-54672667	J-380-15	J-380-30	4.11096	5e-05	isoflavone synthase	oxidation-reduction process		monooxygenase activity,iron ion binding,oxidoreductase activity, acting on paired donors, with incorporation or reduction of molecular oxygen,heme binding
XLOC_024854	Ca8_v3.0:23007614-23008564	J-380-15	J-380-30	-2.51555	0.00015	kunitz-type trypsin inhibitor-like 2 protein-like precursor	negative regulation of endopeptidase activity	extracellular region	serine-type endopeptidase inhibitor activity
XLOC_003223	Ca2_v3.0:6227077-6230789	J-380-15	J-380-30	2.13929	0.00075	laccase/diphenol oxidase family protein	lignin catabolic process,oxidation-reduction process	apoplast	copper ion binding,oxidoreductase activity, oxidizing metal ions,hydroquinone:oxygen oxidoreductase activity	EC:1.1.3,EC:1.1.3.2
XLOC_004366	Ca2_v3.0:7049383-7052886	J-380-15	J-380-30	4.88498	5e-05	laccase/diphenol oxidase family protein	lignin biosynthetic process,lignin catabolic process,oxidation-reduction process	apoplast	copper ion binding,oxidoreductase activity, oxidizing metal ions,hydroquinone:oxygen oxidoreductase activity	EC:1.1.3,EC:1.1.3.2
XLOC_018350	Ca6_v3.0:42822269-42827283	J-380-15	J-380-30	2.28909	5e-05	laccase/diphenol oxidase family protein	lignin catabolic process,oxidation-reduction process	apoplast	copper ion binding,hydroquinone:oxygen oxidoreductase activity	EC:1.1.3,EC:1.1.3.2
XLOC_018411	Ca6_v3.0:45180960-45183478	J-380-15	J-380-30	-2.11233	0.0398	lactoylglutathione lyase/glyoxalase I family protein			lyase activity
XLOC_005851	Ca3_v3.0:57587627-57593297	J-380-15	J-380-30	-2.82855	0.02755	leucoanthocyanidin dioxygenase-like	oxidation-reduction process		iron ion binding,dioxygenase activity
XLOC_017736	Ca6_v3.0:2769191-2775795	J-380-15	J-380-30	2.59382	5e-05	linoleate 13S-lipoxygenase 2-1, related protein	oxylipin biosynthetic process,oxidation-reduction process		oxidoreductase activity, acting on single donors with incorporation of molecular oxygen, incorporation of two atoms of oxygen,metal ion binding	EC:1.13.11
XLOC_021255	Ca7_v3.0:57829227-57906495	J-380-15	J-380-30	-3.4069	5e-05	linoleate 9S-lipoxygenase-like	oxylipin biosynthetic process,oxidation-reduction process		oxidoreductase activity, acting on single donors with incorporation of molecular oxygen, incorporation of two atoms of oxygen,metal ion binding	EC:1.13.11
XLOC_018138	Ca6_v3.0:24303936-24305943	J-380-15	J-380-30	2.52044	5e-05	Lipid transfer protein	lipid transport		lipid binding
XLOC_023427	Ca8_v3.0:3678558-3680051	J-380-15	J-380-30	-3.4256	0.0001	LOB domain-containing protein 37
XLOC_015123	Ca5_v3.0:28439076-28440832	J-380-15	J-380-30	-4.17824	0.0094	localized small heat shock protein
XLOC_022310	Ca7_v3.0:17791186-17797451	J-380-15	J-380-30	3.33737	0.00025	long-chain-alcohol oxidase FAO1-like protein	oxidation-reduction process	integral component of membrane	long-chain-alcohol oxidase activity,flavin adenine dinucleotide binding	EC:1.1.3.2
XLOC_009902	Ca4_v3.0:57276668-57297658	J-380-15	J-380-30	2.59526	0.00155	LRR and NB-ARC domain disease resistance protein	defense response	integral component of membrane	ADP binding
XLOC_005297	Ca3_v3.0:1971571-1979289	J-380-15	J-380-30	2.66733	0.00875	LRR receptor-like kinase	phosphorylation	integral component of membrane	kinase activity
XLOC_004754	Ca2_v3.0:39948500-39952832	J-380-15	J-380-30	2.07178	0.04135	LRR receptor-like kinase family protein	protein phosphorylation	integral component of membrane	protein serine/threonine kinase activity,ATP binding	EC:2.7.11
XLOC_021895	Ca7_v3.0:7741717-7747057	J-380-15	J-380-30	-3.1632	5e-05	MADS-box transcription factor	maintenance of inflorescence meristem identity,fruit development,regulation of transcription, DNA-templated	nucleus	DNA binding,DNA-binding transcription factor activity,protein dimerization activity
XLOC_022784	Ca7_v3.0:51109273-51127288	J-380-15	J-380-30	-2.37718	0.00035	MADS-box transcription factor	regulation of transcription, DNA-templated	nucleus	DNA binding,DNA-binding transcription factor activity,protein dimerization activity
XLOC_024824	Ca8_v3.0:21748206-21757159	J-380-15	J-380-30	-4.7474	0.04765	MADS-box transcription factor	regulation of transcription, DNA-templated	nucleus	DNA binding,DNA-binding transcription factor activity,protein dimerization activity
XLOC_023997	Ca8_v3.0:25263419-25266299	J-380-15	J-380-30	-2.5632	0.0016	methylecgonone reductase-like
XLOC_021756	Ca7_v3.0:5225005-5225676	J-380-15	J-380-30	-4.09982	0.009	monothiol glutaredoxin-S2-like	cell redox homeostasis,oxidation-reduction process	cell	electron transfer activity,protein disulfide oxidoreductase activity
XLOC_022212	Ca7_v3.0:15258671-15259505	J-380-15	J-380-30	3.20803	0.01175	MYB family transcription factor		nucleus	DNA binding
XLOC_012574	Ca5_v3.0:6977375-6979286	J-380-15	J-380-30	-2.03827	0.02715	myb transcription factor			DNA binding
XLOC_015888	Ca6_v3.0:3942475-3944054	J-380-15	J-380-30	2.98451	5e-05	myb transcription factor			DNA binding
XLOC_022887	Ca7_v3.0:54863774-54865091	J-380-15	J-380-30	2.6604	0.00065	myb transcription factor			DNA binding
XLOC_023316	Ca8_v3.0:1649768-1652989	J-380-15	J-380-30	2.6211	0.0158	myb transcription factor
XLOC_021297	Ca7_v3.0:58699358-58704203	J-380-15	J-380-30	-3.60333	5e-05	myo-inositol oxygenase	inositol catabolic process,oxidation-reduction process	cytoplasm	iron ion binding,inositol oxygenase activity	EC:1.13.99.1
XLOC_001868	Ca1_v3.0:8175009-8177243	J-380-15	J-380-30	-2.35176	0.00345	NAC domain-containing protein 72	regulation of transcription, DNA-templated	nucleus	DNA binding
XLOC_001984	Ca1_v3.0:11859610-11864721	J-380-15	J-380-30	2.80359	0.0018	NAC transcription factor-like protein	regulation of transcription, DNA-templated	nucleus	DNA binding
XLOC_002992	Ca2_v3.0:448382-461599	J-380-15	J-380-30	2.52279	0.0022	NAD(P)H-dependent 6'-deoxychalcone synthase-like	oxidation-reduction process		oxidoreductase activity
XLOC_017567	Ca6_v3.0:69225384-69227565	J-380-15	J-380-30	-2.38343	0.0008	nematode resistance HSPRO2-like protein	defense response
XLOC_013148	Ca5_v3.0:19491427-19494931	J-380-15	J-380-30	3.21234	0.02155	nodulin MtN21/EamA-like transporter family protein	transmembrane transport	integral component of membrane	transmembrane transporter activity
XLOC_000850	Ca1_v3.0:39250662-39254483	J-380-15	J-380-30	2.10446	0.0044	nuclear transcription factor Y subunit A-3-like isoform X2
XLOC_017831	Ca6_v3.0:5622703-5626702	J-380-15	J-380-30	2.26631	0.00025	nucleotide/sugar transporter family protein	carbohydrate transport	integral component of membrane
XLOC_005006	Ca2_v3.0:48639720-48644697	J-380-15	J-380-30	3.05766	0.0128	O-acyltransferase WSD1-like
XLOC_016908	Ca6_v3.0:56286016-56287777	J-380-15	J-380-30	2.10964	0.0063	octicosapeptide/phox/Bem1p (PB1) domain protein	protein autophosphorylation		protein serine/threonine kinase activity	EC:2.7.11
XLOC_012992	Ca5_v3.0:15670514-15678869	J-380-15	J-380-30	2.11953	5e-05	oligopeptide transporter OPT family protein	transmembrane transport	integral component of membrane
XLOC_007443	Ca3_v3.0:55975840-55977316	J-380-15	J-380-30	2.3103	0.0238	PAR1 protein
XLOC_008594	Ca4_v3.0:2599749-2603423	J-380-15	J-380-30	4.46985	0.0206	patatin-like phospholipase	lipid catabolic process		hydrolase activity
XLOC_008011	Ca3_v3.0:69416691-69420282	J-380-15	J-380-30	-3.43094	0.0205	peptide transporter	transport	integral component of membrane	transporter activity
XLOC_003967	Ca2_v3.0:50174186-50175995	J-380-15	J-380-30	2.47674	5e-05	phenolic glucoside malonyltransferase 1-like			transferase activity, transferring acyl groups other than amino-acyl groups
XLOC_024937	Ca8_v3.0:25751905-25757782	J-380-15	J-380-30	5.03479	5e-05	phosphoethanolamine N-methyltransferase-like isoform X1
XLOC_020586	Ca7_v3.0:18183006-18190385	J-380-15	J-380-30	2.67737	0.01395	pinoresinol-lariciresinol reductase-like protein
XLOC_017518	Ca6_v3.0:68236722-68237909	J-380-15	J-380-30	3.39893	0.01175	plant cadmium resistance protein		membrane
XLOC_018812	Ca6_v3.0:55250628-55257632	J-380-15	J-380-30	-4.16829	0.04345	plant/F8B4-18 protein
XLOC_023109	Ca7_v3.0:61827871-61829532	J-380-15	J-380-30	-2.09363	0.0009	plastocyanin-like domain protein		integral component of membrane	electron transfer activity
XLOC_005854	Ca3_v3.0:57816719-57820427	J-380-15	J-380-30	2.91127	0.00015	Pmr5/Cas1p GDSL/SGNH-like acyl-esterase family protein
XLOC_022161	Ca7_v3.0:13422824-13424625	J-380-15	J-380-30	2.23352	5e-05	polysaccharide biosynthesis protein	xylan biosynthetic process	integral component of membrane
XLOC_001611	Ca1_v3.0:2882993-2886074	J-380-15	J-380-30	-2.40833	0.02415	PREDICTED: actin-like
XLOC_019587	Ca6_v3.0:70747769-70749092	J-380-15	J-380-30	-3.47906	5e-05	PREDICTED: uncharacterized protein DDB_G27167-like
XLOC_024966	Ca8_v3.0:26486588-26490077	J-380-15	J-380-30	-7.29211	0.00415	PREDICTED: uncharacterized protein LOC11488592
XLOC_012146	Ca4_v3.0:12049498-12050069	J-380-15	J-380-30	3.43889	0.00425	PREDICTED: uncharacterized protein LOC1148931
XLOC_010398	Ca4_v3.0:1383218-1384704	J-380-15	J-380-30	-3.07855	5e-05	PREDICTED: uncharacterized protein LOC11489629
XLOC_001552	Ca1_v3.0:1963227-1964378	J-380-15	J-380-30	3.15254	0.00525	PREDICTED: uncharacterized protein LOC11489777 isoform X2
XLOC_000603	Ca1_v3.0:16443696-16444489	J-380-15	J-380-30	2.98141	0.02605	PREDICTED: uncharacterized protein LOC1149231
XLOC_025044	Ca8_v3.0:28193103-28194322	J-380-15	J-380-30	-3.22399	5e-05	PREDICTED: uncharacterized protein LOC1149371
XLOC_008071	Ca3_v3.0:70445838-70447218	J-380-15	J-380-30	-2.41005	0.02345	PREDICTED: uncharacterized protein LOC1149574
XLOC_011275	Ca4_v3.0:47978362-47980309	J-380-15	J-380-30	2.20342	0.01675	PREDICTED: uncharacterized protein LOC11495981
XLOC_011143	Ca4_v3.0:41460365-41460891	J-380-15	J-380-30	3.41113	0.0195	PREDICTED: uncharacterized protein LOC11497497
XLOC_008664	Ca4_v3.0:4472255-4474572	J-380-15	J-380-30	-2.85846	5e-05	PREDICTED: uncharacterized protein LOC1149776
XLOC_024533	Ca8_v3.0:7454950-7456576	J-380-15	J-380-30	2.3536	0.02585	PREDICTED: uncharacterized protein LOC11498814 isoform X2
XLOC_004260	Ca2_v3.0:3424749-3425972	J-380-15	J-380-30	3.19174	0.02335	PREDICTED: uncharacterized protein LOC11499224
XLOC_012882	Ca5_v3.0:13210661-13211876	J-380-15	J-380-30	2.90755	5e-05	PREDICTED: uncharacterized protein LOC11512323
XLOC_021491	Ca7_v3.0:707229-707662	J-380-15	J-380-30	-2.60954	0.04085	PREDICTED: uncharacterized protein LOC1151313
XLOC_017413	Ca6_v3.0:66180333-66184326	J-380-15	J-380-30	2.52222	0.006	PREDICTED: uncharacterized protein LOC115171
XLOC_011527	Ca4_v3.0:53328737-53330192	J-380-15	J-380-30	-2.82553	0.03335	PREDICTED: uncharacterized protein LOC1154477
XLOC_013343	Ca5_v3.0:24861601-24867368	J-380-15	J-380-30	-6.56995	0.0461	PREDICTED: uncharacterized protein LOC1156626
XLOC_019101	Ca6_v3.0:61671214-61678246	J-380-15	J-380-30	2.92914	0.04445	PREDICTED: uncharacterized protein LOC1157523 isoform X1		integral component of membrane
XLOC_011352	Ca4_v3.0:49645798-49651363	J-380-15	J-380-30	-4.9153	0.00755	PREDICTED: uncharacterized protein LOC15851897	phosphorylation	membrane	nucleotide binding,protein kinase activity
XLOC_001224	Ca1_v3.0:50971140-50993372	J-380-15	J-380-30	3.5773	0.0032	probable LRR receptor-like serine/threonine-protein kinase At3g4757	protein phosphorylation	integral component of membrane	protein serine/threonine kinase activity,ATP binding	EC:2.7.11
XLOC_004304	Ca2_v3.0:4331150-4335013	J-380-15	J-380-30	3.17529	0.01985	probable LRR receptor-like serine/threonine-protein kinase At4g3618 isoform X1
XLOC_015273	Ca5_v3.0:38557616-38566924	J-380-15	J-380-30	5.27989	0.012	probable serine/threonine-protein kinase WNK3
XLOC_006452	Ca3_v3.0:71043110-71045711	J-380-15	J-380-30	2.0485	0.01445	probable xyloglucan endotransglucosylase/hydrolase protein 32	xyloglucan metabolic process,cell wall biogenesis,cell wall organization	cell wall,apoplast	hydrolase activity, hydrolyzing O-glycosyl compounds,xyloglucan:xyloglucosyl transferase activity	EC:2.4.1.27
XLOC_025043	Ca8_v3.0:28149041-28149684	J-380-15	J-380-30	-2.34019	0.0001	programmed cell death protein 4-like
XLOC_010345	Ca4_v3.0:165444-168839	J-380-15	J-380-30	-2.14816	0.0211	prolyl oligopeptidase-like protein	proteolysis		serine-type endopeptidase activity,serine-type exopeptidase activity	EC:3.4.21
XLOC_011176	Ca4_v3.0:43699017-43702410	J-380-15	J-380-30	-2.88397	0.0146	protein NRT1/ PTR FAMILY 2.9-like	transport	integral component of membrane	transporter activity
XLOC_005742	Ca3_v3.0:51781786-51787997	J-380-15	J-380-30	2.82152	0.0036	protein SULFUR DEFICIENCY-INDUCED 1-like
XLOC_024923	Ca8_v3.0:25348041-25351202	J-380-15	J-380-30	2.87036	5e-05	purple acid phosphatase 17-like	dephosphorylation		acid phosphatase activity	EC:3.1.3.41,EC:3.1.3.2
XLOC_017061	Ca6_v3.0:59131286-59136001	J-380-15	J-380-30	2.0454	0.0042	purple acid phosphatase 7-like	dephosphorylation		acid phosphatase activity	EC:3.1.3.41,EC:3.1.3.2
XLOC_005199	Ca2_v3.0:52501366-52503138	J-380-15	J-380-30	2.65377	0.0215	Putative glutamine amidotransferase-like protein RP44 family
XLOC_017118	Ca6_v3.0:60517651-60522957	J-380-15	J-380-30	-2.0198	0.01055	putative pentatricopeptide repeat-containing protein At1g127, mitochondrial
XLOC_009899	Ca4_v3.0:57225264-57228911	J-380-15	J-380-30	2.91117	0.0284	ras-related protein RABC2a-like	small GTPase mediated signal transduction	intracellular	GTP binding
XLOC_000819	Ca1_v3.0:36617549-36627587	J-380-15	J-380-30	5.52104	0.0117	respiratory burst oxidase-like protein	oxidation-reduction process,cellular oxidant detoxification	integral component of membrane	peroxidase activity,calcium ion binding,oxidoreductase activity, acting on NAD(P)H, oxygen as acceptor	EC:1.11.1.7
XLOC_022641	Ca7_v3.0:42835211-42837401	J-380-15	J-380-30	-3.87591	0.04875	Retrovirus-related Pol polyprotein from transposon TNT 1-94
XLOC_013955	Ca5_v3.0:754250-759305	J-380-15	J-380-30	5.56492	0.025	RING/U-box protein			zinc ion binding
XLOC_021683	Ca7_v3.0:3988035-3990630	J-380-15	J-380-30	2.28861	5e-05	S-adenosylmethionine synthase	S-adenosylmethionine biosynthetic process,one-carbon metabolic process		methionine adenosyltransferase activity,ATP binding,metal ion binding	EC:2.5.1.6
XLOC_020492	Ca7_v3.0:15462614-15465366	J-380-15	J-380-30	2.05414	0.0224	salicylate carboxymethyltransferase-like	methylation		methyltransferase activity
XLOC_009386	Ca4_v3.0:45397444-45398181	J-380-15	J-380-30	-3.1601	0.02505	SAUR-like auxin-responsive family protein	response to auxin
XLOC_001650	Ca1_v3.0:3681471-3682839	J-380-15	J-380-30	-2.05112	0.00105	senescence regulator
XLOC_021519	Ca7_v3.0:1168224-1169352	J-380-15	J-380-30	4.26313	0.048	senescence regulator
XLOC_018758	Ca6_v3.0:54173099-54175385	J-380-15	J-380-30	2.18829	0.01285	senescence-associated nodulin	oxidation-reduction process		iron ion binding,oxidoreductase activity
XLOC_011931	Ca4_v3.0:61511516-61515085	J-380-15	J-380-30	2.6475	0.0395	Serine/Threonine-kinase PBS1-like protein	protein phosphorylation		protein kinase activity,ATP binding
XLOC_014595	Ca5_v3.0:13101681-13104633	J-380-15	J-380-30	2.31196	0.0116	Serine/Threonine-kinase SAPK1-like protein	protein phosphorylation		protein serine/threonine kinase activity,ATP binding	EC:2.7.11
XLOC_004486	Ca2_v3.0:12161249-12165014	J-380-15	J-380-30	-5.62464	0.00345	sesquiterpene synthase	metabolic process		magnesium ion binding,terpene synthase activity
XLOC_020259	Ca7_v3.0:10280688-10283550	J-380-15	J-380-30	-2.08171	5e-05	SNF1-related kinase regulatory subunit gamma 1	phosphorylation		kinase activity
XLOC_017701	Ca6_v3.0:1580855-1582661	J-380-15	J-380-30	2.70394	0.01305	specific tissue protein 1
XLOC_008810	Ca4_v3.0:8783215-8787420	J-380-15	J-380-30	2.07476	0.02445	spermine/spermidine synthase	polyamine metabolic process		transferase activity
XLOC_002772	Ca1_v3.0:52081557-52083984	J-380-15	J-380-30	-2.98163	5e-05	stem-specific TSJT1-like protein
XLOC_016864	Ca6_v3.0:55424778-55433873	J-380-15	J-380-30	-3.38303	0.0195	stem-specific TSJT1-like protein		integral component of membrane
XLOC_003595	Ca2_v3.0:32000190-32003658	J-380-15	J-380-30	-4.8688	0.00885	sugar transport protein 5-like	transmembrane transport	integral component of membrane	transmembrane transporter activity
XLOC_002027	Ca1_v3.0:13661977-13823911	J-380-15	J-380-30	3.64931	5e-05	terpene synthase 1-like isoform X1
XLOC_017140	Ca6_v3.0:60865581-60877758	J-380-15	J-380-30	4.02638	0.0085	thiazole biosynthetic enzyme	response to stress,thiamine biosynthetic process,thiazole biosynthetic process,oxidation-reduction process	cytosol,chloroplast stroma	oxidoreductase activity
XLOC_017785	Ca6_v3.0:3947326-3952661	J-380-15	J-380-30	2.84342	0.029	tonoplast intrinsic protein	transport	integral component of membrane	transporter activity
XLOC_013299	Ca5_v3.0:23405403-23408862	J-380-15	J-380-30	2.0939	5e-05	TPR superfamily protein	RNA processing
XLOC_017624	Ca6_v3.0:70527709-70530967	J-380-15	J-380-30	3.11524	0.0013	TPX2 (targeting protein for Xklp2) family protein	activation of protein kinase activity,regulation of mitotic spindle organization	spindle,microtubule
XLOC_015509	Ca5_v3.0:72405419-72407758	J-380-15	J-380-30	2.18483	0.0181	transcription factor
XLOC_004664	Ca2_v3.0:27411487-27420439	J-380-15	J-380-30	3.82622	0.00345	transmembrane amino acid transporter family protein		integral component of membrane
XLOC_005559	Ca3_v3.0:34612744-34621012	J-380-15	J-380-30	2.33704	0.0149	transmembrane amino acid transporter family protein		integral component of membrane
XLOC_002620	Ca1_v3.0:49359708-49361133	J-380-15	J-380-30	2.73712	0.0066	transmembrane protein 45A-like		integral component of membrane
XLOC_003597	Ca2_v3.0:32430291-32431854	J-380-15	J-380-30	-2.16697	0.00035	transmembrane protein, putative		integral component of membrane
XLOC_019787	Ca7_v3.0:1917733-1921117	J-380-15	J-380-30	-2.48504	0.0002	trehalose-6-phosphate synthase domain protein	trehalose biosynthetic process	mitochondrion,cytosol	catalytic activity
XLOC_023452	Ca8_v3.0:4149879-4156200	J-380-15	J-380-30	-2.34662	5e-05	triacylglycerol lipase-like protein	lipid metabolic process	integral component of membrane	hydrolase activity
XLOC_022105	Ca7_v3.0:11762907-11794236	J-380-15	J-380-30	2.02483	0.0008	tRNA/rRNA methyltransferase SpoU family protein	RNA methylation,RNA processing		RNA binding,RNA methyltransferase activity
XLOC_000628	Ca1_v3.0:18550088-18566475	J-380-15	J-380-30	-2.138	0.00345	truncated transcription factor CAULIFLOWER A-like	regulation of transcription, DNA-templated	nucleus	DNA binding,DNA-binding transcription factor activity,protein dimerization activity
XLOC_022301	Ca7_v3.0:17611313-17620376	J-380-15	J-380-30	2.06823	0.00705	type 2 acyl-CoA diacylglycerol acyltransferase		integral component of membrane	transferase activity, transferring acyl groups other than amino-acyl groups
XLOC_013277	Ca5_v3.0:22379984-22384933	J-380-15	J-380-30	3.17876	0.00075	tyrosine kinase family protein	protein phosphorylation	integral component of membrane	protein kinase activity,ATP binding
XLOC_018033	Ca6_v3.0:17015764-17022657	J-380-15	J-380-30	2.976	0.0315	ubiquitin carboxyl-terminal hydrolase-like protein	ubiquitin-dependent protein catabolic process,protein deubiquitination		thiol-dependent ubiquitin-specific protease activity	EC:3.4.19.12
XLOC_018114	Ca6_v3.0:22588912-22590862	J-380-15	J-380-30	-2.29449	0.0026	UDP-glucose flavonoid 3-O-glucosyltransferase 7	metabolic process		transferase activity, transferring hexosyl groups
XLOC_003810	Ca2_v3.0:44704284-44706732	J-380-15	J-380-30	-2.0233	0.02875	UDP-glucosyltransferase family protein	metabolic process		transferase activity, transferring hexosyl groups
XLOC_015607	Ca5_v3.0:77472856-77474719	J-380-15	J-380-30	3.09584	0.00325	UDP-glucosyltransferase family protein	metabolic process		transferase activity, transferring hexosyl groups
XLOC_005637	Ca3_v3.0:44772816-44774472	J-380-15	J-380-30	2.55349	0.0496	UDP-glycosyltransferase 73C3-like	metabolic process		transferase activity, transferring hexosyl groups
XLOC_002991	Ca2_v3.0:441443-442875	J-380-15	J-380-30	2.48734	5e-05	uncharacterized protein LOC11514326
XLOC_024691	Ca8_v3.0:11670426-11671796	J-380-15	J-380-30	2.49325	0.04705	vacuolar iron transporter-like protein		integral component of membrane
XLOC_005939	Ca3_v3.0:59854902-59857156	J-380-15	J-380-30	2.46876	0.0223	vestitone reductase	defense response,flavonoid biosynthetic process,oxidation-reduction process		oxidoreductase activity,coenzyme binding
XLOC_020450	Ca7_v3.0:14422139-14427177	J-380-15	J-380-30	2.69879	0.03955	wall associated kinase-like protein	protein phosphorylation	integral component of membrane	protein serine/threonine kinase activity,ATP binding	EC:2.7.11
XLOC_013150	Ca5_v3.0:19525876-19530126	J-380-15	J-380-30	3.55643	0.03395	WAT1-related protein At4g83	transmembrane transport	integral component of membrane	transmembrane transporter activity
XLOC_001715	Ca1_v3.0:4913118-4913969	J-380-15	J-380-30	-2.22698	5e-05	wound-responsive family protein
XLOC_018661	Ca6_v3.0:52309729-52312985	J-380-15	J-380-30	2.1278	0.03935	WRKY transcription factor 3
XLOC_017111	Ca6_v3.0:60424602-60427107	J-380-15	J-380-30	-2.20412	0.0001	xyloglucan endotransglucosylase/hydrolase family protein	xyloglucan metabolic process,cell wall biogenesis,cell wall organization	cell wall,integral component of membrane,apoplast	hydrolase activity, hydrolyzing O-glycosyl compounds,xyloglucan:xyloglucosyl transferase activity	EC:2.4.1.27
XLOC_021576	Ca7_v3.0:2164126-2165461	J-380-15	J-380-30	-3.37064	0.0053	xyloglucan endotransglucosylase/hydrolase protein 22-like	xyloglucan metabolic process,cell wall biogenesis,cell wall organization	cell wall,apoplast	hydrolase activity, hydrolyzing O-glycosyl compounds,xyloglucan:xyloglucosyl transferase activity	EC:2.4.1.27
XLOC_009573	Ca4_v3.0:50398851-50403153	J-380-15	J-380-30	2.68652	0.00135	zinc finger CCCH domain-containing protein 15 isoform X1
XLOC_017617	Ca6_v3.0:70407521-70410799	J-380-15	J-380-30	2.25169	0.03185	zinc finger protein 4-like			metal ion binding
XLOC_012544	Ca5_v3.0:6390699-6391823	J-380-15	J-380-30	-2.11631	0.0048	zinc finger protein ZAT1			metal ion binding
XLOC_014312	Ca5_v3.0:7788711-7792038	J-380-15	J-380-30	3.02622	0.0005	zinc-binding alcohol dehydrogenase family protein	oxidation-reduction process		zinc ion binding,oxidoreductase activity
XLOC_005162	Ca2_v3.0:51944777-51947257	J-380-15	J-380-30	2.32372	5e-05	zinc-binding dehydrogenase family oxidoreductase	oxidation-reduction process		zinc ion binding,oxidoreductase activity
XLOC_000819	Ca1_v3.0:36617549-36627587	J-380-15	J-550-15	4.89481	0.01215	respiratory burst oxidase-like protein	oxidation-reduction process,cellular oxidant detoxification	integral component of membrane	peroxidase activity,calcium ion binding,oxidoreductase activity, acting on NAD(P)H, oxygen as acceptor	EC:1.11.1.7
XLOC_019573	Ca6_v3.0:70391760-70393469	J-380-15	J-550-15	4.70516	0.01015	Avr9/Cf-9 rapidly elicited protein	protein ubiquitination		ubiquitin-protein transferase activity
XLOC_002027	Ca1_v3.0:13661977-13823911	J-380-15	J-550-15	4.31355	5e-05	terpene synthase 1-like isoform X1
XLOC_015273	Ca5_v3.0:38557616-38566924	J-380-15	J-550-15	4.03291	0.01915	probable serine/threonine-protein kinase WNK3
XLOC_004366	Ca2_v3.0:7049383-7052886	J-380-15	J-550-15	4.01379	5e-05	laccase/diphenol oxidase family protein	lignin biosynthetic process,lignin catabolic process,oxidation-reduction process	apoplast	copper ion binding,oxidoreductase activity, oxidizing metal ions,hydroquinone:oxygen oxidoreductase activity	EC:1.1.3,EC:1.1.3.2
XLOC_017173	Ca6_v3.0:61443588-61444850	J-380-15	J-550-15	3.98729	0.01285	fasciclin domain protein
XLOC_017174	Ca6_v3.0:61447186-61448116	J-380-15	J-550-15	3.86608	0.0116	fasciclin domain protein		integral component of membrane
XLOC_008594	Ca4_v3.0:2599749-2603423	J-380-15	J-550-15	3.83089	0.02495	patatin-like phospholipase	lipid catabolic process		hydrolase activity
XLOC_013955	Ca5_v3.0:754250-759305	J-380-15	J-550-15	3.78267	0.02695	RING/U-box protein			zinc ion binding
XLOC_013150	Ca5_v3.0:19525876-19530126	J-380-15	J-550-15	3.59798	0.0325	WAT1-related protein At4g83	transmembrane transport	integral component of membrane	transmembrane transporter activity
XLOC_009973	Ca4_v3.0:58544990-58546032	J-380-15	J-550-15	3.44531	0.00405	DUF761 domain protein
XLOC_019852	Ca7_v3.0:3068016-3070470	J-380-15	J-550-15	3.42335	5e-05	putative nuclease HARBI1
XLOC_006703	Ca3_v3.0:75519931-75522850	J-380-15	J-550-15	3.39404	0.0193	Chitinase / Hevein / PR-4 / Wheatwin2	defense response to fungus, incompatible interaction,defense response to bacterium,RNA phosphodiester bond hydrolysis		ribonuclease activity,chitin binding
XLOC_022310	Ca7_v3.0:17791186-17797451	J-380-15	J-550-15	3.36728	0.00015	long-chain-alcohol oxidase FAO1-like protein	oxidation-reduction process	integral component of membrane	long-chain-alcohol oxidase activity,flavin adenine dinucleotide binding	EC:1.1.3.2
XLOC_019101	Ca6_v3.0:61671214-61678246	J-380-15	J-550-15	3.34133	0.0296	PREDICTED: uncharacterized protein LOC1157523 isoform X1		integral component of membrane
XLOC_000457	Ca1_v3.0:9206242-9210215	J-380-15	J-550-15	3.31058	0.00395	calmodulin-binding protein
XLOC_004260	Ca2_v3.0:3424749-3425972	J-380-15	J-550-15	3.17391	0.02335	PREDICTED: uncharacterized protein LOC11499224
XLOC_002805	Ca1_v3.0:52674190-52677667	J-380-15	J-550-15	3.1435	0.00015	(3S,6E)-nerolidol synthase 1-like
XLOC_019182	Ca6_v3.0:63100775-63104491	J-380-15	J-550-15	3.1429	0.01485	glycoside hydrolase family 5 protein	carbohydrate metabolic process,actin filament organization		hydrolase activity, hydrolyzing O-glycosyl compounds,actin filament binding
XLOC_017736	Ca6_v3.0:2769191-2775795	J-380-15	J-550-15	3.14078	5e-05	linoleate 13S-lipoxygenase 2-1, related protein	oxylipin biosynthetic process,oxidation-reduction process		oxidoreductase activity, acting on single donors with incorporation of molecular oxygen, incorporation of two atoms of oxygen,metal ion binding	EC:1.13.11
XLOC_001552	Ca1_v3.0:1963227-1964378	J-380-15	J-550-15	3.13059	0.00535	PREDICTED: uncharacterized protein LOC11489777 isoform X2
XLOC_012882	Ca5_v3.0:13210661-13211876	J-380-15	J-550-15	3.02076	5e-05	PREDICTED: uncharacterized protein LOC11512323
XLOC_002442	Ca1_v3.0:45636899-45637850	J-380-15	J-550-15	3.00419	5e-05	insoluble matrix shell protein 4-like
XLOC_002026	Ca1_v3.0:13661977-13823911	J-380-15	J-550-15	2.99543	0.0217	terpene synthase 1-like isoform X1
XLOC_013477	Ca5_v3.0:31028487-31031726	J-380-15	J-550-15	2.97051	0.02115	glycerol-3-phosphate acyltransferase	metabolic process	integral component of membrane	transferase activity, transferring acyl groups
XLOC_006754	Ca3_v3.0:76333743-76336285	J-380-15	J-550-15	2.96268	0.02605	F-box/FBD/LRR-repeat protein At1g1357-like
XLOC_024937	Ca8_v3.0:25751905-25757782	J-380-15	J-550-15	2.94383	5e-05	phosphoethanolamine N-methyltransferase-like isoform X1
XLOC_015125	Ca5_v3.0:28486509-28490724	J-380-15	J-550-15	2.90736	0.0101	GDSL-like lipase/acylhydrolase			hydrolase activity, acting on ester bonds
XLOC_023749	Ca8_v3.0:10588412-10589192	J-380-15	J-550-15	2.8812	0.0004	DUF1645 family protein
XLOC_008928	Ca4_v3.0:12767096-12768816	J-380-15	J-550-15	2.85448	5e-05	cytochrome P45 family protein	oxidation-reduction process	integral component of membrane	monooxygenase activity,iron ion binding,oxidoreductase activity, acting on paired donors, with incorporation or reduction of molecular oxygen,heme binding
XLOC_017965	Ca6_v3.0:11119807-11120585	J-380-15	J-550-15	2.8478	0.00445	B-box type zinc finger protein		intracellular	zinc ion binding
XLOC_019095	Ca6_v3.0:61558748-61561429	J-380-15	J-550-15	2.83056	5e-05	GDSL-like lipase/acylhydrolase			hydrolase activity, acting on ester bonds
XLOC_022212	Ca7_v3.0:15258671-15259505	J-380-15	J-550-15	2.83031	0.0198	MYB family transcription factor		nucleus	DNA binding
XLOC_000603	Ca1_v3.0:16443696-16444489	J-380-15	J-550-15	2.8055	0.03305	PREDICTED: uncharacterized protein LOC1149231
XLOC_000223	Ca1_v3.0:3777224-3778397	J-380-15	J-550-15	2.79873	0.00035	fasciclin domain protein		integral component of membrane
XLOC_015002	Ca5_v3.0:23290111-23291724	J-380-15	J-550-15	2.78305	0.0059	ammonium transporter 1 protein	ammonium transmembrane transport	integral component of membrane	ammonium transmembrane transporter activity
XLOC_013148	Ca5_v3.0:19491427-19494931	J-380-15	J-550-15	2.77487	0.0337	nodulin MtN21/EamA-like transporter family protein	transmembrane transport	integral component of membrane	transmembrane transporter activity
XLOC_020491	Ca7_v3.0:15444666-15446930	J-380-15	J-550-15	2.7681	0.03555	salicylate carboxymethyltransferase-like	methylation		methyltransferase activity
XLOC_017413	Ca6_v3.0:66180333-66184326	J-380-15	J-550-15	2.76695	0.00315	PREDICTED: uncharacterized protein LOC115171
XLOC_002620	Ca1_v3.0:49359708-49361133	J-380-15	J-550-15	2.73595	0.00665	transmembrane protein 45A-like		integral component of membrane
XLOC_002476	Ca1_v3.0:46586164-46588000	J-380-15	J-550-15	2.7308	0.00355	reticuline oxidase-like protein isoform X2
XLOC_017025	Ca6_v3.0:58254150-58256567	J-380-15	J-550-15	2.70207	0.01815	plant gibberellin 2-oxidase	oxidation-reduction process		iron ion binding,oxidoreductase activity
XLOC_002770	Ca1_v3.0:52042514-52046017	J-380-15	J-550-15	2.6751	0.0271	anthocyanidin reductase-like			catalytic activity,coenzyme binding
XLOC_002947	Ca1_v3.0:30234011-30236033	J-380-15	J-550-15	2.66638	0.01475	hypothetical protein TSUD_2179
XLOC_000964	Ca1_v3.0:45625283-45626843	J-380-15	J-550-15	2.61591	0.001	insoluble matrix shell protein 4-like
XLOC_003668	Ca2_v3.0:38910266-38912908	J-380-15	J-550-15	2.59337	0.01735	DNA-3-methyladenine glycosylase I	base-excision repair		DNA-3-methyladenine glycosylase activity	EC:3.2.2.21,EC:3.2.2.2
XLOC_017624	Ca6_v3.0:70527709-70530967	J-380-15	J-550-15	2.57265	0.00565	TPX2 (targeting protein for Xklp2) family protein	activation of protein kinase activity,regulation of mitotic spindle organization	spindle,microtubule
XLOC_000155	Ca1_v3.0:2623111-2624396	J-380-15	J-550-15	2.57013	0.0495	myb transcription factor
XLOC_024533	Ca8_v3.0:7454950-7456576	J-380-15	J-550-15	2.52745	0.02	PREDICTED: uncharacterized protein LOC11498814 isoform X2
XLOC_018078	Ca6_v3.0:20135060-20137109	J-380-15	J-550-15	2.52745	0.04515	Serine/Threonine-kinase CCR3-like protein	protein phosphorylation	integral component of membrane	protein serine/threonine kinase activity,ATP binding,protein homodimerization activity	EC:2.7.11
XLOC_005854	Ca3_v3.0:57816719-57820427	J-380-15	J-550-15	2.52242	0.0005	Pmr5/Cas1p GDSL/SGNH-like acyl-esterase family protein
XLOC_023567	Ca8_v3.0:6047263-6048019	J-380-15	J-550-15	2.52169	0.04575	anaphase-promoting complex subunit 11 RING-H2 finger protein			zinc ion binding
XLOC_024395	Ca8_v3.0:4492196-4497117	J-380-15	J-550-15	2.50527	0.02035	methyl jasmonate esterase
XLOC_020492	Ca7_v3.0:15462614-15465366	J-380-15	J-550-15	2.49338	0.00775	salicylate carboxymethyltransferase-like	methylation		methyltransferase activity
XLOC_019950	Ca7_v3.0:4732340-4734058	J-380-15	J-550-15	2.48306	0.04835	pathogenesis-related protein bet V I family protein	defense response,response to biotic stimulus
XLOC_005199	Ca2_v3.0:52501366-52503138	J-380-15	J-550-15	2.4771	0.02825	Putative glutamine amidotransferase-like protein RP44 family
XLOC_005006	Ca2_v3.0:48639720-48644697	J-380-15	J-550-15	2.45974	0.0272	O-acyltransferase WSD1-like
XLOC_017993	Ca6_v3.0:12806915-12816029	J-380-15	J-550-15	2.39569	0.00045	caffeic acid O-methyltransferase	methylation		O-methyltransferase activity,protein dimerization activity
XLOC_014312	Ca5_v3.0:7788711-7792038	J-380-15	J-550-15	2.37651	0.0023	zinc-binding alcohol dehydrogenase family protein	oxidation-reduction process		zinc ion binding,oxidoreductase activity
XLOC_009761	Ca4_v3.0:54157152-54160161	J-380-15	J-550-15	2.35688	0.0007	LRR receptor-like kinase family protein
XLOC_008264	Ca3_v3.0:73712371-73714889	J-380-15	J-550-15	2.32804	0.0269	galactinol synthase	galactose metabolic process,response to cold		inositol 3-alpha-galactosyltransferase activity	EC:2.4.1.123
XLOC_008856	Ca4_v3.0:10127001-10129294	J-380-15	J-550-15	2.32076	0.0034	MLP-like protein 328	defense response,response to biotic stimulus
XLOC_003415	Ca2_v3.0:11952066-11954222	J-380-15	J-550-15	2.30368	0.0106	exocyst complex component EXO7B1-like
XLOC_006760	Ca3_v3.0:76365006-76365746	J-380-15	J-550-15	2.26382	0.02945	auxin-induced protein X15-like
XLOC_009573	Ca4_v3.0:50398851-50403153	J-380-15	J-550-15	2.22329	0.0059	zinc finger CCCH domain-containing protein 15 isoform X1
XLOC_013277	Ca5_v3.0:22379984-22384933	J-380-15	J-550-15	2.20183	0.0085	tyrosine kinase family protein	protein phosphorylation	integral component of membrane	protein kinase activity,ATP binding
XLOC_014752	Ca5_v3.0:16212886-16218685	J-380-15	J-550-15	2.19561	0.0003	linoleate 13S-lipoxygenase 2-1, chloroplastic-like	oxylipin biosynthetic process,oxidation-reduction process		oxidoreductase activity, acting on single donors with incorporation of molecular oxygen, incorporation of two atoms of oxygen,metal ion binding	EC:1.13.11
XLOC_004407	Ca2_v3.0:9037478-9039529	J-380-15	J-550-15	2.19378	0.0276	glycerol-3-phosphate acyltransferase 5
XLOC_007940	Ca3_v3.0:68123858-68124750	J-380-15	J-550-15	2.19327	0.0333	disease resistance response protein
XLOC_007549	Ca3_v3.0:59708867-59709503	J-380-15	J-550-15	2.16084	0.0417	late embryogenesis abundant protein		membrane
XLOC_006468	Ca3_v3.0:71303275-71305156	J-380-15	J-550-15	2.15768	0.00075	UDP-glucosyltransferase family protein	metabolic process		transferase activity, transferring hexosyl groups
XLOC_025029	Ca8_v3.0:27840221-27841123	J-380-15	J-550-15	2.13534	0.0432	lachrymatory-factor synthase-like
XLOC_019339	Ca6_v3.0:65897294-65898969	J-380-15	J-550-15	2.13064	0.0107	tubby C 2 protein
XLOC_005297	Ca3_v3.0:1971571-1979289	J-380-15	J-550-15	2.1286	0.02505	LRR receptor-like kinase	phosphorylation	integral component of membrane	kinase activity
XLOC_019510	Ca6_v3.0:68920792-68921688	J-380-15	J-550-15	2.11855	0.00765	probable calcium-binding protein CML27			calcium ion binding
XLOC_022416	Ca7_v3.0:21928906-21941314	J-380-15	J-550-15	2.10289	0.00015	ABC transporter B family member 2-like isoform X2
XLOC_001858	Ca1_v3.0:7913736-7928074	J-380-15	J-550-15	2.09988	0.0344	cyclic nucleotide-gated ion channel-like protein	ion transmembrane transport	integral component of membrane	ion channel activity
XLOC_004664	Ca2_v3.0:27411487-27420439	J-380-15	J-550-15	2.0972	0.04175	transmembrane amino acid transporter family protein		integral component of membrane
XLOC_021022	Ca7_v3.0:50460246-50462775	J-380-15	J-550-15	2.08457	0.04115	zinc-binding dehydrogenase family oxidoreductase	oxidation-reduction process		zinc ion binding,oxidoreductase activity
XLOC_018350	Ca6_v3.0:42822269-42827283	J-380-15	J-550-15	2.08375	5e-05	laccase/diphenol oxidase family protein	lignin catabolic process,oxidation-reduction process	apoplast	copper ion binding,hydroquinone:oxygen oxidoreductase activity	EC:1.1.3,EC:1.1.3.2
XLOC_019939	Ca7_v3.0:4540283-4544070	J-380-15	J-550-15	2.06951	0.00335	hypothetical protein TSUD_2681
XLOC_022710	Ca7_v3.0:46901973-46904245	J-380-15	J-550-15	2.05833	0.0443	receptor-like protein		membrane
XLOC_015888	Ca6_v3.0:3942475-3944054	J-380-15	J-550-15	2.04195	0.0001	myb transcription factor			DNA binding
XLOC_016013	Ca6_v3.0:8955239-8957824	J-380-15	J-550-15	2.03587	0.001	FAF-like protein
XLOC_011275	Ca4_v3.0:47978362-47980309	J-380-15	J-550-15	2.02464	0.0263	PREDICTED: uncharacterized protein LOC11495981
XLOC_012677	Ca5_v3.0:8917347-8926385	J-380-15	J-550-15	2.02089	0.0112	amino acid permease 2-like		integral component of membrane
XLOC_022792	Ca7_v3.0:51586641-51588884	J-380-15	J-550-15	2.01721	0.01585	RING-H2 finger protein ATL54-like		integral component of membrane	zinc ion binding,ligase activity
XLOC_003223	Ca2_v3.0:6227077-6230789	J-380-15	J-550-15	2.01006	0.0013	laccase/diphenol oxidase family protein	lignin catabolic process,oxidation-reduction process	apoplast	copper ion binding,oxidoreductase activity, oxidizing metal ions,hydroquinone:oxygen oxidoreductase activity	EC:1.1.3,EC:1.1.3.2
XLOC_017996	Ca6_v3.0:13256873-13262476	J-380-15	J-550-15	2.00469	0.02715	nodulin MtN21/EamA-like transporter family protein	transmembrane transport	integral component of membrane	transmembrane transporter activity
XLOC_021168	Ca7_v3.0:55091712-55095798	J-380-15	J-550-15	-2.01149	0.0053	PREDICTED: LOW QUALITY PROTEIN: uncharacterized protein LOC114992
XLOC_023322	Ca8_v3.0:1682222-1682836	J-380-15	J-550-15	-2.01974	0.01335	E3 ubiquitin-protein ligase RHA1B-like
XLOC_024854	Ca8_v3.0:23007614-23008564	J-380-15	J-550-15	-2.06911	0.0009	kunitz-type trypsin inhibitor-like 2 protein-like precursor	negative regulation of endopeptidase activity	extracellular region	serine-type endopeptidase inhibitor activity
XLOC_021562	Ca7_v3.0:1776829-1779208	J-380-15	J-550-15	-2.13634	0.0022	nodulin MtN21/EamA-like transporter family protein	transmembrane transport	integral component of membrane	transmembrane transporter activity
XLOC_017159	Ca6_v3.0:61253776-61255466	J-380-15	J-550-15	-2.14709	0.01065	papain family cysteine protease	proteolysis		cysteine-type peptidase activity
XLOC_011471	Ca4_v3.0:52164908-52167132	J-380-15	J-550-15	-2.17185	0.0001	haloacid dehalogenase-like hydrolase	metabolic process		hydrolase activity
XLOC_006902	Ca3_v3.0:4971533-4975551	J-380-15	J-550-15	-2.26328	0.03265	ABI five-binding protein	regulation of cellular process
XLOC_023549	Ca8_v3.0:5847192-5848096	J-380-15	J-550-15	-2.30435	5e-05	chaperone protein dnaJ 11, chloroplastic-like
XLOC_019587	Ca6_v3.0:70747769-70749092	J-380-15	J-550-15	-2.32498	5e-05	PREDICTED: uncharacterized protein DDB_G27167-like
XLOC_016159	Ca6_v3.0:19182108-19183505	J-380-15	J-550-15	-2.32796	0.0282	heat shock 22 kDa protein, mitochondrial isoform X2
XLOC_023427	Ca8_v3.0:3678558-3680051	J-380-15	J-550-15	-2.346	0.00015	LOB domain-containing protein 37
XLOC_024884	Ca8_v3.0:23996534-23996852	J-380-15	J-550-15	-2.48758	0.02335	chlorophyll a-b binding protein AB8, chloroplastic-like	photosynthesis, light harvesting,protein-chromophore linkage	photosystem I,chloroplast thylakoid membrane,integral component of membrane	chlorophyll binding,metal ion binding
XLOC_001115	Ca1_v3.0:49129612-49131236	J-380-15	J-550-15	-2.49959	5e-05	eukaryotic aspartyl protease family protein	proteolysis		aspartic-type endopeptidase activity	EC:3.4.23
XLOC_021756	Ca7_v3.0:5225005-5225676	J-380-15	J-550-15	-2.5375	0.00925	monothiol glutaredoxin-S2-like	cell redox homeostasis,oxidation-reduction process	cell	electron transfer activity,protein disulfide oxidoreductase activity
XLOC_012000	Ca4_v3.0:62917561-62921433	J-380-15	J-550-15	-2.59221	0.0429	sieve element occlusion protein
XLOC_012083	Ca4_v3.0:64673740-64675604	J-380-15	J-550-15	-2.72945	0.00075	legumin storage protein			nutrient reservoir activity
XLOC_015123	Ca5_v3.0:28439076-28440832	J-380-15	J-550-15	-2.80161	0.00535	localized small heat shock protein
XLOC_021255	Ca7_v3.0:57829227-57906495	J-380-15	J-550-15	-2.86489	5e-05	linoleate 9S-lipoxygenase-like	oxylipin biosynthetic process,oxidation-reduction process		oxidoreductase activity, acting on single donors with incorporation of molecular oxygen, incorporation of two atoms of oxygen,metal ion binding	EC:1.13.11
XLOC_020285	Ca7_v3.0:10692300-10693786	J-380-15	J-550-15	-2.91009	0.0312	DUF1442 family protein
XLOC_004486	Ca2_v3.0:12161249-12165014	J-380-15	J-550-15	-3.17741	0.0002	sesquiterpene synthase	metabolic process		magnesium ion binding,terpene synthase activity
XLOC_018812	Ca6_v3.0:55250628-55257632	J-380-15	J-550-15	-3.29412	0.0254	plant/F8B4-18 protein
XLOC_013285	Ca5_v3.0:22810181-22815657	J-380-15	J-550-15	-3.45096	5e-05	asparagine synthetase [glutamine-hydrolyzing] protein	asparagine biosynthetic process		asparagine synthase (glutamine-hydrolyzing) activity	EC:6.3.5.4
XLOC_021344	Ca7_v3.0:60000907-60002477	J-380-15	J-550-15	-3.54625	0.0163	DUF56 family protein
XLOC_007473	Ca3_v3.0:57264751-57268150	J-380-15	J-550-15	-3.66756	0.0013	GDSL esterase/lipase CPRD49-like
XLOC_024741	Ca8_v3.0:14273968-14277218	J-380-15	J-550-15	-3.69217	0.00105	heat shock protein 83	protein folding,response to stress		ATP binding,unfolded protein binding
XLOC_002224	Ca1_v3.0:35746591-35750517	J-380-15	J-550-15	-4.21793	5e-05	cytidine/deoxycytidylate deaminase family protein			zinc ion binding,hydrolase activity
XLOC_015832	Ca6_v3.0:2348196-2391358	J-380-15	J-550-15	-4.45005	0.041	non-cyanogenic beta-glucosidase-like
XLOC_002805	Ca1_v3.0:52674190-52677667	J-380-15	J-550-30	4.12102	5e-05	(3S,6E)-nerolidol synthase 1-like
XLOC_018787	Ca6_v3.0:54665787-54667785	J-380-15	J-550-30	2.82118	0.03335	2-hydroxyisoflavanone synthase-like	oxidation-reduction process		monooxygenase activity,iron ion binding,oxidoreductase activity, acting on paired donors, with incorporation or reduction of molecular oxygen,heme binding
XLOC_010149	Ca4_v3.0:62128722-62131702	J-380-15	J-550-30	2.19827	0.01895	4,5-DOPA dioxygenase extradiol-like protein	cellular aromatic compound metabolic process,oxidation-reduction process		ferrous iron binding,zinc ion binding,oxidoreductase activity, acting on single donors with incorporation of molecular oxygen,dioxygenase activity
XLOC_012904	Ca5_v3.0:13827655-13832219	J-380-15	J-550-30	2.18174	0.0046	65-kDa microtubule-associated protein 8	microtubule cytoskeleton organization,cytokinesis		microtubule binding
XLOC_022416	Ca7_v3.0:21928906-21941314	J-380-15	J-550-30	2.17539	5e-05	ABC transporter B family member 2-like isoform X2
XLOC_004027	Ca2_v3.0:51372628-51380146	J-380-15	J-550-30	3.73711	5e-05	ABC transporter B family protein	transmembrane transport	integral component of membrane	ATP binding,ATPase activity, coupled to transmembrane movement of substances	EC:3.6.1.3,EC:3.6.1.15
XLOC_024684	Ca8_v3.0:11439335-11453341	J-380-15	J-550-30	2.51636	0.01435	ABC transporter C family member 1-like isoform X1
XLOC_003197	Ca2_v3.0:4875751-4877564	J-380-15	J-550-30	-2.74564	0.0001	abscisic acid and environmental stress-inducible protein isoform X2
XLOC_005871	Ca3_v3.0:58168224-58169338	J-380-15	J-550-30	2.96352	0.0285	abscisic acid receptor	abscisic acid-activated signaling pathway,negative regulation of catalytic activity,regulation of protein serine/threonine phosphatase activity	nucleus,cytoplasm	protein phosphatase inhibitor activity,abscisic acid binding
XLOC_020545	Ca7_v3.0:16832120-16837850	J-380-15	J-550-30	2.1181	0.025	adipocyte plasma membrane-associated-like protein	biosynthetic process	integral component of membrane	strictosidine synthase activity	EC:4.3.3.2
XLOC_017843	Ca6_v3.0:5881064-5884155	J-380-15	J-550-30	2.71153	5e-05	alpha carbonic anhydrase 7-like
XLOC_009461	Ca4_v3.0:47941866-47946351	J-380-15	J-550-30	2.31531	0.00125	alpha/beta fold hydrolase			hydrolase activity
XLOC_024580	Ca8_v3.0:8289917-8294259	J-380-15	J-550-30	2.1349	0.03725	alpha/beta superfamily hydrolase			hydrolase activity
XLOC_019887	Ca7_v3.0:3680731-3692300	J-380-15	J-550-30	-2.25337	0.00175	alpha-aminoadipic semialdehyde synthase isoform X3	oxidation-reduction process	integral component of membrane	oxidoreductase activity
XLOC_012677	Ca5_v3.0:8917347-8926385	J-380-15	J-550-30	2.43576	0.00445	amino acid permease 2-like		integral component of membrane
XLOC_015002	Ca5_v3.0:23290111-23291724	J-380-15	J-550-30	2.97996	0.0039	ammonium transporter 1 protein	ammonium transmembrane transport	integral component of membrane	ammonium transmembrane transporter activity
XLOC_023567	Ca8_v3.0:6047263-6048019	J-380-15	J-550-30	3.19293	0.02165	anaphase-promoting complex subunit 11 RING-H2 finger protein			zinc ion binding
XLOC_005829	Ca3_v3.0:56501361-56505987	J-380-15	J-550-30	2.87734	0.02625	anion transporter 4, putative	transmembrane transport	plastid,integral component of membrane	inorganic phosphate transmembrane transporter activity
XLOC_000901	Ca1_v3.0:43299800-43307675	J-380-15	J-550-30	2.35557	0.01145	ankyrin repeat plant-like protein		integral component of membrane
XLOC_021154	Ca7_v3.0:54721005-54721753	J-380-15	J-550-30	2.00191	0.0056	AP2 domain class transcription factor	regulation of transcription, DNA-templated	nucleus	DNA binding,DNA-binding transcription factor activity
XLOC_022956	Ca7_v3.0:57224124-57228874	J-380-15	J-550-30	2.0448	0.0316	AP2-like ethylene-responsive transcription factor AIL1	multicellular organism development,regulation of transcription, DNA-templated	nucleus	DNA binding,DNA-binding transcription factor activity
XLOC_018442	Ca6_v3.0:46726330-46746662	J-380-15	J-550-30	2.66267	0.0016	aquaporin NIP6-1-like
XLOC_001135	Ca1_v3.0:49415345-49418520	J-380-15	J-550-30	2.86641	0.0039	armadillo/beta-catenin-like repeat protein		integral component of membrane
XLOC_013285	Ca5_v3.0:22810181-22815657	J-380-15	J-550-30	-6.34342	5e-05	asparagine synthetase [glutamine-hydrolyzing] protein	asparagine biosynthetic process		asparagine synthase (glutamine-hydrolyzing) activity	EC:6.3.5.4
XLOC_006017	Ca3_v3.0:61885891-61889983	J-380-15	J-550-30	2.35013	0.0138	auxin efflux carrier family transporter	pollen development,auxin-activated signaling pathway,auxin homeostasis,transmembrane transport,intracellular auxin transport	endoplasmic reticulum,integral component of membrane	auxin transmembrane transporter activity
XLOC_021647	Ca7_v3.0:3409807-3417200	J-380-15	J-550-30	2.00623	0.0005	auxin response factor 19 isoform X3
XLOC_019573	Ca6_v3.0:70391760-70393469	J-380-15	J-550-30	3.08602	0.0275	Avr9/Cf-9 rapidly elicited protein	protein ubiquitination		ubiquitin-protein transferase activity
XLOC_017965	Ca6_v3.0:11119807-11120585	J-380-15	J-550-30	3.40232	0.00125	B-box type zinc finger protein		intracellular	zinc ion binding
XLOC_016010	Ca6_v3.0:8803397-8808570	J-380-15	J-550-30	2.10822	0.0005	BEL1-related homeotic protein
XLOC_022108	Ca7_v3.0:11918391-11921415	J-380-15	J-550-30	-2.58273	5e-05	beta-amylase 3, chloroplastic-like	polysaccharide catabolic process		beta-amylase activity	EC:3.2.1.2
XLOC_016967	Ca6_v3.0:57482933-57487547	J-380-15	J-550-30	2.22726	0.0188	beta-xylosidase/alpha-L-arabinofuranosidase-like protein	xylan catabolic process	extracellular region	xylan 1,4-beta-xylosidase activity,alpha-L-arabinofuranosidase activity	EC:3.2.1.55,EC:3.2.1.37
XLOC_012133	Ca4_v3.0:1227994-1229653	J-380-15	J-550-30	2.0352	0.0141	BZIP transcription factor bZIP124	regulation of transcription, DNA-templated,seed germination		DNA-binding transcription factor activity,sequence-specific DNA binding,transcription regulatory region DNA binding,protein heterodimerization activity
XLOC_023116	Ca7_v3.0:61937759-61944466	J-380-15	J-550-30	-2.3785	0.0149	BZIP transcription factor bZIP8, putative
XLOC_017993	Ca6_v3.0:12806915-12816029	J-380-15	J-550-30	2.45983	0.0003	caffeic acid O-methyltransferase	methylation		O-methyltransferase activity,protein dimerization activity
XLOC_023379	Ca8_v3.0:2712822-2715557	J-380-15	J-550-30	3.21607	0.0236	calcineurin B-like protein 1			calcium ion binding
XLOC_010648	Ca4_v3.0:7405235-7407690	J-380-15	J-550-30	-2.33462	0.00465	calcium-binding EF-hand protein		integral component of membrane	calcium ion binding
XLOC_010733	Ca4_v3.0:10131535-10133359	J-380-15	J-550-30	3.23061	5e-05	calcium-dependent lipid-binding (CaLB domain) family protein
XLOC_008394	Ca3_v3.0:75678446-75680315	J-380-15	J-550-30	2.94973	0.02675	caleosin CLO1-1		integral component of membrane
XLOC_000457	Ca1_v3.0:9206242-9210215	J-380-15	J-550-30	4.87362	0.00065	calmodulin-binding protein
XLOC_009198	Ca4_v3.0:34896121-34903424	J-380-15	J-550-30	2.10415	5e-05	carboxy-terminal processing peptidase-like protein	proteolysis		serine-type peptidase activity
XLOC_021723	Ca7_v3.0:4794746-4797569	J-380-15	J-550-30	2.49285	0.0188	catalytic/protein phosphatase type 2C	protein dephosphorylation		protein serine/threonine phosphatase activity	EC:3.1.3.16,EC:3.1.3.41
XLOC_001560	Ca1_v3.0:2031531-2035707	J-380-15	J-550-30	2.25779	0.003	CCAAT-binding transcription factor	regulation of transcription, DNA-templated	CCAAT-binding factor complex	DNA binding,DNA-binding transcription factor activity
XLOC_021249	Ca7_v3.0:57639200-57644248	J-380-15	J-550-30	2.2222	0.0407	CCAAT-binding transcription factor	regulation of transcription, DNA-templated	CCAAT-binding factor complex	DNA binding,DNA-binding transcription factor activity
XLOC_012793	Ca5_v3.0:11263868-11267815	J-380-15	J-550-30	2.25731	0.00055	CCT motif protein
XLOC_023268	Ca8_v3.0:934244-971208	J-380-15	J-550-30	2.29536	5e-05	chalcone synthase 1-like
XLOC_022239	Ca7_v3.0:16160809-16161693	J-380-15	J-550-30	-3.63398	5e-05	chaperone DnaJ domain protein
XLOC_023549	Ca8_v3.0:5847192-5848096	J-380-15	J-550-30	-3.00265	5e-05	chaperone protein dnaJ 11, chloroplastic-like
XLOC_022991	Ca7_v3.0:58187582-58190252	J-380-15	J-550-30	2.86933	0.0252	chaperonin CPN6-like protein		integral component of membrane
XLOC_006703	Ca3_v3.0:75519931-75522850	J-380-15	J-550-30	3.58956	0.0163	Chitinase / Hevein / PR-4 / Wheatwin2	defense response to fungus, incompatible interaction,defense response to bacterium,RNA phosphodiester bond hydrolysis		ribonuclease activity,chitin binding
XLOC_010091	Ca4_v3.0:60981059-60981893	J-380-15	J-550-30	2.70112	0.0134	Chitinase / Hevein / PR-4 / Wheatwin2	defense response to bacterium,defense response to fungus
XLOC_001500	Ca1_v3.0:1087216-1090191	J-380-15	J-550-30	2.14878	0.00895	coatomer subunit beta-like protein
XLOC_006916	Ca3_v3.0:5723464-5731652	J-380-15	J-550-30	2.77766	0.0136	COBRA-like protein 2 precursor	cellulose microfibril organization,cell growth	anchored component of membrane
XLOC_006896	Ca3_v3.0:4706726-4708526	J-380-15	J-550-30	2.28823	0.00405	copper transport protein CCH-like
XLOC_001858	Ca1_v3.0:7913736-7928074	J-380-15	J-550-30	2.22672	0.02715	cyclic nucleotide-gated ion channel-like protein	ion transmembrane transport	integral component of membrane	ion channel activity
XLOC_011446	Ca4_v3.0:51779064-51782970	J-380-15	J-550-30	2.49062	0.04415	cysteine-rich receptor-kinase-like protein	protein phosphorylation	integral component of membrane	protein serine/threonine kinase activity,ATP binding	EC:2.7.11
XLOC_024832	Ca8_v3.0:22119516-22122385	J-380-15	J-550-30	2.16157	0.0184	cysteine-rich receptor-kinase-like protein	phosphorylation	membrane	nucleotide binding,protein kinase activity
XLOC_002224	Ca1_v3.0:35746591-35750517	J-380-15	J-550-30	-6.80536	0.0048	cytidine/deoxycytidylate deaminase family protein			zinc ion binding,hydrolase activity
XLOC_022012	Ca7_v3.0:9831015-9833626	J-380-15	J-550-30	2.79744	5e-05	cytochrome P45 family 71 protein	oxidation-reduction process	integral component of membrane	monooxygenase activity,iron ion binding,oxidoreductase activity, acting on paired donors, with incorporation or reduction of molecular oxygen,heme binding
XLOC_022897	Ca7_v3.0:55126046-55128377	J-380-15	J-550-30	2.38235	0.00065	cytochrome P45 family 78 protein	oxidation-reduction process	integral component of membrane	monooxygenase activity,iron ion binding,oxidoreductase activity, acting on paired donors, with incorporation or reduction of molecular oxygen,heme binding
XLOC_005134	Ca2_v3.0:51459988-51464659	J-380-15	J-550-30	2.48069	5e-05	cytochrome P45 family 82 protein	oxidation-reduction process	integral component of membrane	monooxygenase activity,iron ion binding,oxidoreductase activity, acting on paired donors, with incorporation or reduction of molecular oxygen,heme binding
XLOC_020511	Ca7_v3.0:15904688-15907764	J-380-15	J-550-30	3.15676	0.0242	cytochrome P45 family monooxygenase	oxidation-reduction process		monooxygenase activity,iron ion binding,oxidoreductase activity, acting on paired donors, with incorporation or reduction of molecular oxygen,heme binding
XLOC_004761	Ca2_v3.0:40231309-40233308	J-380-15	J-550-30	2.45341	0.01215	cytochrome P45 family protein	oxidation-reduction process	integral component of membrane	monooxygenase activity,iron ion binding,oxidoreductase activity, acting on paired donors, with incorporation or reduction of molecular oxygen,heme binding
XLOC_008660	Ca4_v3.0:4384812-4388580	J-380-15	J-550-30	2.06267	0.0294	cytochrome P45 family protein	oxidation-reduction process	integral component of membrane	monooxygenase activity,iron ion binding,oxidoreductase activity, acting on paired donors, with incorporation or reduction of molecular oxygen,heme binding
XLOC_008928	Ca4_v3.0:12767096-12768816	J-380-15	J-550-30	3.89754	5e-05	cytochrome P45 family protein	oxidation-reduction process	integral component of membrane	monooxygenase activity,iron ion binding,oxidoreductase activity, acting on paired donors, with incorporation or reduction of molecular oxygen,heme binding
XLOC_020282	Ca7_v3.0:10658102-10662137	J-380-15	J-550-30	2.08513	0.0007	cytochrome P45 family protein	oxidation-reduction process	integral component of membrane	monooxygenase activity,iron ion binding,oxidoreductase activity, acting on paired donors, with incorporation or reduction of molecular oxygen,heme binding
XLOC_020390	Ca7_v3.0:13165601-13167613	J-380-15	J-550-30	2.08019	0.0225	cytochrome P45 family protein	oxidation-reduction process	integral component of membrane	monooxygenase activity,iron ion binding,oxidoreductase activity, acting on paired donors, with incorporation or reduction of molecular oxygen,heme binding
XLOC_020873	Ca7_v3.0:40781417-40783937	J-380-15	J-550-30	3.26412	0.00225	cytochrome P45 family protein	oxidation-reduction process	integral component of membrane	monooxygenase activity,iron ion binding,oxidoreductase activity, acting on paired donors, with incorporation or reduction of molecular oxygen,heme binding
XLOC_022218	Ca7_v3.0:15512148-15517400	J-380-15	J-550-30	2.78625	0.0077	cytochrome P45 family protein	oxidation-reduction process	integral component of membrane	monooxygenase activity,iron ion binding,oxidoreductase activity, acting on paired donors, with incorporation or reduction of molecular oxygen,heme binding
XLOC_015781	Ca6_v3.0:1590077-1591362	J-380-15	J-550-30	2.6664	0.01545	dehydration-responsive RD22-like protein
XLOC_014287	Ca5_v3.0:7189938-7191090	J-380-15	J-550-30	-2.61053	0.0073	dicarboxylate carrier protein	dicarboxylic acid transport,mitochondrial transport,transmembrane transport	intracellular,integral component of membrane	dicarboxylic acid transmembrane transporter activity,oxidative phosphorylation uncoupler activity
XLOC_018369	Ca6_v3.0:43678196-43679142	J-380-15	J-550-30	2.26113	0.01555	dirigent protein 22-like
XLOC_007940	Ca3_v3.0:68123858-68124750	J-380-15	J-550-30	2.44626	0.02215	disease resistance response protein
XLOC_016432	Ca6_v3.0:43694894-43695749	J-380-15	J-550-30	2.15305	0.03805	disease resistance response protein
XLOC_002423	Ca1_v3.0:45284721-45286829	J-380-15	J-550-30	2.16412	0.00155	disease-resistance response protein	defense response,response to biotic stimulus
XLOC_003668	Ca2_v3.0:38910266-38912908	J-380-15	J-550-30	3.26911	0.00645	DNA-3-methyladenine glycosylase I	base-excision repair		DNA-3-methyladenine glycosylase activity	EC:3.2.2.21,EC:3.2.2.2
XLOC_020670	Ca7_v3.0:22401328-22406535	J-380-15	J-550-30	2.46946	0.011	DNA-3-methyladenine glycosylase I	base-excision repair		DNA-3-methyladenine glycosylase activity	EC:3.2.2.21,EC:3.2.2.2
XLOC_002747	Ca1_v3.0:51634906-51637605	J-380-15	J-550-30	-2.71012	0.0147	dnaJ homolog subfamily B member 13-like	protein folding		unfolded protein binding
XLOC_005090	Ca2_v3.0:50528305-50531169	J-380-15	J-550-30	2.56646	0.01875	DUF1997 family protein
XLOC_017702	Ca6_v3.0:1607662-1608537	J-380-15	J-550-30	2.59058	0.00745	DUF2775 family protein
XLOC_021646	Ca7_v3.0:3396640-3398156	J-380-15	J-550-30	2.29034	5e-05	DUF581 family protein
XLOC_023460	Ca8_v3.0:4241850-4242747	J-380-15	J-550-30	4.69869	0.0065	EF hand calcium-binding family protein			calcium ion binding
XLOC_010442	Ca4_v3.0:2673952-2674504	J-380-15	J-550-30	2.34593	0.0066	EF hand protein			calcium ion binding
XLOC_003399	Ca2_v3.0:11492515-11497750	J-380-15	J-550-30	2.68586	0.02765	epidermal patterning factor-like protein	negative regulation of stomatal complex development
XLOC_016061	Ca6_v3.0:11894746-11898447	J-380-15	J-550-30	2.73361	0.0385	equilibrative nucleoside transporter 6	nucleoside transmembrane transport	integral component of membrane	nucleoside transmembrane transporter activity
XLOC_008565	Ca4_v3.0:1521608-1524125	J-380-15	J-550-30	2.46877	0.01175	erythronate-4-phosphate dehydrogenase family protein		membrane
XLOC_009062	Ca4_v3.0:22593170-22593782	J-380-15	J-550-30	2.10327	0.0013	ethylene-responsive transcription factor ERF17-like
XLOC_001115	Ca1_v3.0:49129612-49131236	J-380-15	J-550-30	-4.90264	5e-05	eukaryotic aspartyl protease family protein	proteolysis		aspartic-type endopeptidase activity	EC:3.4.23
XLOC_003415	Ca2_v3.0:11952066-11954222	J-380-15	J-550-30	2.95286	0.0021	exocyst complex component EXO7B1-like
XLOC_002611	Ca1_v3.0:49137540-49139090	J-380-15	J-550-30	-4.23545	0.00065	extracellular dermal glycoprotein	proteolysis		aspartic-type endopeptidase activity	EC:3.4.23
XLOC_016013	Ca6_v3.0:8955239-8957824	J-380-15	J-550-30	2.74628	5e-05	FAF-like protein
XLOC_000223	Ca1_v3.0:3777224-3778397	J-380-15	J-550-30	4.61335	5e-05	fasciclin domain protein		integral component of membrane
XLOC_002696	Ca1_v3.0:50872800-50874180	J-380-15	J-550-30	3.07429	5e-05	fasciclin domain protein
XLOC_017173	Ca6_v3.0:61443588-61444850	J-380-15	J-550-30	6.29274	0.01	fasciclin domain protein
XLOC_017174	Ca6_v3.0:61447186-61448116	J-380-15	J-550-30	6.0307	0.0073	fasciclin domain protein		integral component of membrane
XLOC_017814	Ca6_v3.0:4925607-4926836	J-380-15	J-550-30	6.39235	0.0456	fasciclin-like arabinogalactan protein 12
XLOC_019069	Ca6_v3.0:60947848-60949142	J-380-15	J-550-30	-2.15479	5e-05	f-box family protein
XLOC_006754	Ca3_v3.0:76333743-76336285	J-380-15	J-550-30	2.72985	0.034	F-box/FBD/LRR-repeat protein At1g1357-like
XLOC_002436	Ca1_v3.0:45528445-45536640	J-380-15	J-550-30	-2.11427	0.02435	F-box/RNI/FBD-like domain protein
XLOC_016786	Ca6_v3.0:53734345-53737547	J-380-15	J-550-30	-2.25646	5e-05	ferredoxin-nitrite reductase	oxidation-reduction process		oxidoreductase activity,heme binding,iron-sulfur cluster binding
XLOC_023535	Ca8_v3.0:5518069-5521587	J-380-15	J-550-30	2.31181	0.0003	ferulate 5-hydroxylase	oxidation-reduction process	integral component of membrane	monooxygenase activity,iron ion binding,oxidoreductase activity, acting on paired donors, with incorporation or reduction of molecular oxygen,heme binding
XLOC_023532	Ca8_v3.0:5484497-5486534	J-380-15	J-550-30	3.98045	0.04045	floral homeotic protein DEFICIENS-like isoform X1	regulation of transcription, DNA-templated	nucleus	DNA binding,DNA-binding transcription factor activity,protein dimerization activity
XLOC_008659	Ca4_v3.0:4357677-4361190	J-380-15	J-550-30	2.38905	0.01115	fructan exohydrolase	carbohydrate metabolic process		hydrolase activity, hydrolyzing O-glycosyl compounds
XLOC_008264	Ca3_v3.0:73712371-73714889	J-380-15	J-550-30	3.28864	0.0061	galactinol synthase	galactose metabolic process,response to cold		inositol 3-alpha-galactosyltransferase activity	EC:2.4.1.123
XLOC_000061	Ca1_v3.0:1062789-1064681	J-380-15	J-550-30	-2.42369	5e-05	galactose oxidase/kelch repeat protein
XLOC_008610	Ca4_v3.0:3139959-3141329	J-380-15	J-550-30	-3.03529	5e-05	GASA domain-containing protein precursor		integral component of membrane
XLOC_003414	Ca2_v3.0:11942510-11945236	J-380-15	J-550-30	2.34937	0.02695	GDSL esterase/lipase At2g331-like			hydrolase activity, acting on ester bonds
XLOC_007473	Ca3_v3.0:57264751-57268150	J-380-15	J-550-30	-5.75109	0.0468	GDSL esterase/lipase CPRD49-like
XLOC_015125	Ca5_v3.0:28486509-28490724	J-380-15	J-550-30	3.35272	0.00535	GDSL-like lipase/acylhydrolase			hydrolase activity, acting on ester bonds
XLOC_019095	Ca6_v3.0:61558748-61561429	J-380-15	J-550-30	2.8887	5e-05	GDSL-like lipase/acylhydrolase			hydrolase activity, acting on ester bonds
XLOC_011897	Ca4_v3.0:60659098-60663562	J-380-15	J-550-30	3.51687	0.01615	gibberellin 2-oxidase	oxidation-reduction process		iron ion binding,oxidoreductase activity
XLOC_015769	Ca6_v3.0:1199561-1204107	J-380-15	J-550-30	3.14713	0.009	glucose-1-phosphate adenylyltransferase large subunit 1-like	glycogen biosynthetic process,starch biosynthetic process	chloroplast	ATP binding,glucose-1-phosphate adenylyltransferase activity	EC:2.7.7.27
XLOC_001121	Ca1_v3.0:49235501-49237848	J-380-15	J-550-30	5.23709	0.0191	glucose-6-phosphate/phosphate translocator 2, chloroplastic-like	carbohydrate transmembrane transport	integral component of membrane	transporter activity
XLOC_010523	Ca4_v3.0:4364738-4365858	J-380-15	J-550-30	3.03772	0.0094	glutaredoxin-like protein, putative	cell redox homeostasis,oxidation-reduction process	cell	electron transfer activity,protein disulfide oxidoreductase activity
XLOC_018279	Ca6_v3.0:38788781-38790945	J-380-15	J-550-30	2.64581	0.00185	glutathione S-transferase, amino-terminal domain protein			transferase activity
XLOC_013477	Ca5_v3.0:31028487-31031726	J-380-15	J-550-30	4.00773	0.0061	glycerol-3-phosphate acyltransferase	metabolic process	integral component of membrane	transferase activity, transferring acyl groups
XLOC_006599	Ca3_v3.0:73639887-73641823	J-380-15	J-550-30	2.71346	0.0289	glycine-rich cell wall structural protein-like isoform X3
XLOC_019182	Ca6_v3.0:63100775-63104491	J-380-15	J-550-30	3.2672	0.01285	glycoside hydrolase family 5 protein	carbohydrate metabolic process,actin filament organization		hydrolase activity, hydrolyzing O-glycosyl compounds,actin filament binding
XLOC_015224	Ca5_v3.0:34312105-34316153	J-380-15	J-550-30	2.20256	0.0233	G-type lectin S-receptor-like serine/threonine-protein kinase At4g2729
XLOC_011471	Ca4_v3.0:52164908-52167132	J-380-15	J-550-30	-2.65055	5e-05	haloacid dehalogenase-like hydrolase	metabolic process		hydrolase activity
XLOC_024741	Ca8_v3.0:14273968-14277218	J-380-15	J-550-30	-2.98482	0.0004	heat shock protein 83	protein folding,response to stress		ATP binding,unfolded protein binding
XLOC_002857	Ca1_v3.0:53388878-53393866	J-380-15	J-550-30	2.16815	0.04615	high affinity sulfate transporter 2-like	sulfate transmembrane transport	plasma membrane,integral component of membrane	secondary active sulfate transmembrane transporter activity
XLOC_006685	Ca3_v3.0:75149264-75150978	J-380-15	J-550-30	-2.74522	0.0056	histidine phosphotransfer protein	phosphorelay signal transduction system	intracellular
XLOC_019601	Ca6_v3.0:7392902-7394704	J-380-15	J-550-30	-2.24198	0.009	HXXXD-type acyl-transferase family protein			transferase activity, transferring acyl groups other than amino-acyl groups
XLOC_006953	Ca3_v3.0:7658339-7659043	J-380-15	J-550-30	2.15789	0.02115	hypothetical protein GLYMA_18G2797
XLOC_019938	Ca7_v3.0:4534390-4537383	J-380-15	J-550-30	2.65257	5e-05	hypothetical protein GLYMA_7G248
XLOC_006329	Ca3_v3.0:68587706-68589434	J-380-15	J-550-30	4.55139	0.044	hypothetical protein glysoja_1916
XLOC_002443	Ca1_v3.0:45655699-45656119	J-380-15	J-550-30	3.31769	0.02245	hypothetical protein KK1_49212
XLOC_015248	Ca5_v3.0:36533810-36536057	J-380-15	J-550-30	2.62876	0.01545	hypothetical protein MTR_5g24973
XLOC_024600	Ca8_v3.0:8801836-8804290	J-380-15	J-550-30	3.56561	5e-05	hypothetical protein MTR_5g329
XLOC_019660	Ca6_v3.0:63195601-63196251	J-380-15	J-550-30	-3.2942	0.00065	hypothetical protein MTR_8g9159
XLOC_019606	Ca6_v3.0:10811256-10814106	J-380-15	J-550-30	-2.02484	0.00065	hypothetical protein TSUD_1562
XLOC_002947	Ca1_v3.0:30234011-30236033	J-380-15	J-550-30	3.56999	0.00305	hypothetical protein TSUD_2179
XLOC_002641	Ca1_v3.0:49857764-49861140	J-380-15	J-550-30	-2.17352	0.00035	inactive beta-amylase 9	polysaccharide catabolic process		beta-amylase activity	EC:3.2.1.2
XLOC_021282	Ca7_v3.0:58441820-58443430	J-380-15	J-550-30	2.0536	0.0419	inorganic pyrophosphatase 2-like
XLOC_000964	Ca1_v3.0:45625283-45626843	J-380-15	J-550-30	2.80884	0.0004	insoluble matrix shell protein 4-like
XLOC_002442	Ca1_v3.0:45636899-45637850	J-380-15	J-550-30	2.73078	5e-05	insoluble matrix shell protein 4-like
XLOC_002358	Ca1_v3.0:43851083-43855526	J-380-15	J-550-30	2.48172	0.0223	isoflavone 3'-hydroxylase-like	oxidation-reduction process		monooxygenase activity,iron ion binding,oxidoreductase activity, acting on paired donors, with incorporation or reduction of molecular oxygen,heme binding
XLOC_016828	Ca6_v3.0:54685055-54687594	J-380-15	J-550-30	3.24171	5e-05	isoflavone 4'-O-methyltransferase	methylation		O-methyltransferase activity,isoflavone 4'-O-methyltransferase activity,protein dimerization activity	EC:2.1.1.46
XLOC_024713	Ca8_v3.0:12854277-12855983	J-380-15	J-550-30	2.13655	0.004	isoflavone 7-O-glucosyltransferase 1	metabolic process		transferase activity, transferring hexosyl groups
XLOC_023515	Ca8_v3.0:5310666-5312612	J-380-15	J-550-30	2.58806	0.00075	isoflavone reductase	oxidation-reduction process		2'-hydroxyisoflavone reductase activity	EC:1.3.1.45
XLOC_018788	Ca6_v3.0:54670243-54672667	J-380-15	J-550-30	3.36644	5e-05	isoflavone synthase	oxidation-reduction process		monooxygenase activity,iron ion binding,oxidoreductase activity, acting on paired donors, with incorporation or reduction of molecular oxygen,heme binding
XLOC_004366	Ca2_v3.0:7049383-7052886	J-380-15	J-550-30	4.63599	5e-05	laccase/diphenol oxidase family protein	lignin biosynthetic process,lignin catabolic process,oxidation-reduction process	apoplast	copper ion binding,oxidoreductase activity, oxidizing metal ions,hydroquinone:oxygen oxidoreductase activity	EC:1.1.3,EC:1.1.3.2
XLOC_005784	Ca3_v3.0:53670273-53674741	J-380-15	J-550-30	2.36737	0.01125	laccase/diphenol oxidase family protein	lignin catabolic process,oxidation-reduction process	apoplast	copper ion binding,hydroquinone:oxygen oxidoreductase activity	EC:1.1.3,EC:1.1.3.2
XLOC_018350	Ca6_v3.0:42822269-42827283	J-380-15	J-550-30	2.5567	5e-05	laccase/diphenol oxidase family protein	lignin catabolic process,oxidation-reduction process	apoplast	copper ion binding,hydroquinone:oxygen oxidoreductase activity	EC:1.1.3,EC:1.1.3.2
XLOC_025029	Ca8_v3.0:27840221-27841123	J-380-15	J-550-30	2.94046	0.01215	lachrymatory-factor synthase-like
XLOC_024108	Ca8_v3.0:28031062-28034932	J-380-15	J-550-30	2.15372	0.00065	leucine-rich receptor-like kinase family protein	protein phosphorylation	integral component of membrane	protein serine/threonine kinase activity,ATP binding	EC:2.7.11
XLOC_017736	Ca6_v3.0:2769191-2775795	J-380-15	J-550-30	3.76402	5e-05	linoleate 13S-lipoxygenase 2-1, related protein	oxylipin biosynthetic process,oxidation-reduction process		oxidoreductase activity, acting on single donors with incorporation of molecular oxygen, incorporation of two atoms of oxygen,metal ion binding	EC:1.13.11
XLOC_021255	Ca7_v3.0:57829227-57906495	J-380-15	J-550-30	-2.75648	5e-05	linoleate 9S-lipoxygenase-like	oxylipin biosynthetic process,oxidation-reduction process		oxidoreductase activity, acting on single donors with incorporation of molecular oxygen, incorporation of two atoms of oxygen,metal ion binding	EC:1.13.11
XLOC_014944	Ca5_v3.0:21296419-21297527	J-380-15	J-550-30	2.02801	0.0275	Lipid transfer protein	lipid transport		lipid binding
XLOC_018138	Ca6_v3.0:24303936-24305943	J-380-15	J-550-30	2.06096	5e-05	Lipid transfer protein	lipid transport		lipid binding
XLOC_023427	Ca8_v3.0:3678558-3680051	J-380-15	J-550-30	-3.27081	0.0003	LOB domain-containing protein 37
XLOC_015123	Ca5_v3.0:28439076-28440832	J-380-15	J-550-30	-3.96979	0.00215	localized small heat shock protein
XLOC_022310	Ca7_v3.0:17791186-17797451	J-380-15	J-550-30	3.45331	0.0001	long-chain-alcohol oxidase FAO1-like protein	oxidation-reduction process	integral component of membrane	long-chain-alcohol oxidase activity,flavin adenine dinucleotide binding	EC:1.1.3.2
XLOC_005297	Ca3_v3.0:1971571-1979289	J-380-15	J-550-30	3.76829	0.0006	LRR receptor-like kinase	phosphorylation	integral component of membrane	kinase activity
XLOC_012360	Ca5_v3.0:2986567-2990548	J-380-15	J-550-30	2.01107	0.0002	LRR receptor-like kinase	response to oxidative stress,seed germination,protein autophosphorylation	plasma membrane,integral component of membrane,micropyle	protein serine/threonine kinase activity,ATP binding	EC:2.7.11
XLOC_009761	Ca4_v3.0:54157152-54160161	J-380-15	J-550-30	2.39448	0.00065	LRR receptor-like kinase family protein
XLOC_008155	Ca3_v3.0:72181582-72185513	J-380-15	J-550-30	2.25078	0.0001	lysosomal pro-X carboxypeptidase-like protein	proteolysis		carboxypeptidase activity,serine-type peptidase activity
XLOC_017097	Ca6_v3.0:60018147-60028265	J-380-15	J-550-30	2.06863	0.01435	mannosyl-oligosaccharide glucosidase GCS1-like isoform X1
XLOC_016321	Ca6_v3.0:36557876-36558965	J-380-15	J-550-30	2.00337	0.00025	metallothionein-like protein 1			metal ion binding
XLOC_008856	Ca4_v3.0:10127001-10129294	J-380-15	J-550-30	2.45495	0.002	MLP-like protein 328	defense response,response to biotic stimulus
XLOC_022212	Ca7_v3.0:15258671-15259505	J-380-15	J-550-30	2.98021	0.0157	MYB family transcription factor		nucleus	DNA binding
XLOC_000183	Ca1_v3.0:3035287-3036581	J-380-15	J-550-30	2.47716	5e-05	myb transcription factor		integral component of membrane	DNA binding
XLOC_012574	Ca5_v3.0:6977375-6979286	J-380-15	J-550-30	-2.14852	0.01935	myb transcription factor			DNA binding
XLOC_015888	Ca6_v3.0:3942475-3944054	J-380-15	J-550-30	3.64858	5e-05	myb transcription factor			DNA binding
XLOC_017958	Ca6_v3.0:10806331-10808463	J-380-15	J-550-30	-2.24951	0.0313	myb transcription factor			DNA binding
XLOC_022887	Ca7_v3.0:54863774-54865091	J-380-15	J-550-30	2.25469	0.0029	myb transcription factor			DNA binding
XLOC_023316	Ca8_v3.0:1649768-1652989	J-380-15	J-550-30	2.51238	0.01855	myb transcription factor
XLOC_023987	Ca8_v3.0:24923105-24927199	J-380-15	J-550-30	2.30064	0.04935	myb transcription factor			DNA binding
XLOC_009863	Ca4_v3.0:56512111-56514557	J-380-15	J-550-30	-3.02686	0.0005	myb-like transcription factor family protein	regulation of transcription, DNA-templated	nucleus	DNA binding
XLOC_017459	Ca6_v3.0:67065827-67069552	J-380-15	J-550-30	-2.32836	5e-05	myo-inositol oxygenase	inositol catabolic process,oxidation-reduction process	cytoplasm	iron ion binding,inositol oxygenase activity	EC:1.13.99.1
XLOC_021297	Ca7_v3.0:58699358-58704203	J-380-15	J-550-30	-4.03461	5e-05	myo-inositol oxygenase	inositol catabolic process,oxidation-reduction process	cytoplasm	iron ion binding,inositol oxygenase activity	EC:1.13.99.1
XLOC_001677	Ca1_v3.0:4352093-4354274	J-380-15	J-550-30	2.15059	0.00105	NAC domain-containing protein 73-like	regulation of transcription, DNA-templated	nucleus	DNA binding
XLOC_001984	Ca1_v3.0:11859610-11864721	J-380-15	J-550-30	3.90089	5e-05	NAC transcription factor-like protein	regulation of transcription, DNA-templated	nucleus	DNA binding
XLOC_021927	Ca7_v3.0:8258860-8261210	J-380-15	J-550-30	3.32877	0.0104	NAC transcription factor-like protein	regulation of transcription, DNA-templated	nucleus	DNA binding
XLOC_002992	Ca2_v3.0:448382-461599	J-380-15	J-550-30	2.59979	0.0017	NAD(P)H-dependent 6'-deoxychalcone synthase-like	oxidation-reduction process		oxidoreductase activity
XLOC_015071	Ca5_v3.0:25828031-25828937	J-380-15	J-550-30	2.66818	0.0387	neurofilament light polypeptide
XLOC_003529	Ca2_v3.0:18376964-18378570	J-380-15	J-550-30	2.32576	0.01255	neutral amino acid transporter	amino acid transmembrane transport,polyamine transmembrane transport	integral component of membrane	amino acid transmembrane transporter activity,polyamine transmembrane transporter activity
XLOC_006648	Ca3_v3.0:74393469-74394947	J-380-15	J-550-30	2.78735	0.0032	nicotianamine synthase-like protein	nicotianamine biosynthetic process		nicotianamine synthase activity	EC:2.5.1.43
XLOC_004869	Ca2_v3.0:45007775-45014065	J-380-15	J-550-30	2.63282	0.0096	nodulin MtN21/EamA-like transporter family protein	transmembrane transport	integral component of membrane	transmembrane transporter activity
XLOC_013148	Ca5_v3.0:19491427-19494931	J-380-15	J-550-30	4.41207	0.0079	nodulin MtN21/EamA-like transporter family protein	transmembrane transport	integral component of membrane	transmembrane transporter activity
XLOC_017996	Ca6_v3.0:13256873-13262476	J-380-15	J-550-30	2.76809	0.0056	nodulin MtN21/EamA-like transporter family protein	transmembrane transport	integral component of membrane	transmembrane transporter activity
XLOC_021562	Ca7_v3.0:1776829-1779208	J-380-15	J-550-30	-6.31004	0.04385	nodulin MtN21/EamA-like transporter family protein	transmembrane transport	integral component of membrane	transmembrane transporter activity
XLOC_000850	Ca1_v3.0:39250662-39254483	J-380-15	J-550-30	2.59679	0.0006	nuclear transcription factor Y subunit A-3-like isoform X2
XLOC_017831	Ca6_v3.0:5622703-5626702	J-380-15	J-550-30	2.17195	0.0003	nucleotide/sugar transporter family protein	carbohydrate transport	integral component of membrane
XLOC_016908	Ca6_v3.0:56286016-56287777	J-380-15	J-550-30	2.64708	0.0009	octicosapeptide/phox/Bem1p (PB1) domain protein	protein autophosphorylation		protein serine/threonine kinase activity	EC:2.7.11
XLOC_012992	Ca5_v3.0:15670514-15678869	J-380-15	J-550-30	2.77527	5e-05	oligopeptide transporter OPT family protein	transmembrane transport	integral component of membrane
XLOC_001503	Ca1_v3.0:1150220-1151480	J-380-15	J-550-30	2.23485	0.00225	ovate transcriptional repressor
XLOC_017159	Ca6_v3.0:61253776-61255466	J-380-15	J-550-30	-3.01605	0.0091	papain family cysteine protease	proteolysis		cysteine-type peptidase activity
XLOC_007443	Ca3_v3.0:55975840-55977316	J-380-15	J-550-30	2.54779	0.0154	PAR1 protein
XLOC_008594	Ca4_v3.0:2599749-2603423	J-380-15	J-550-30	4.87413	0.0201	patatin-like phospholipase	lipid catabolic process		hydrolase activity
XLOC_019950	Ca7_v3.0:4732340-4734058	J-380-15	J-550-30	2.64497	0.0395	pathogenesis-related protein bet V I family protein	defense response,response to biotic stimulus
XLOC_004032	Ca2_v3.0:51451472-51456598	J-380-15	J-550-30	2.15239	0.0017	peptide/nitrate transporter plant-like protein	transport	integral component of membrane	transporter activity
XLOC_008830	Ca4_v3.0:9299982-9305415	J-380-15	J-550-30	2.1491	0.0171	PH domain-containing rcdII-like
XLOC_003967	Ca2_v3.0:50174186-50175995	J-380-15	J-550-30	2.33243	0.00015	phenolic glucoside malonyltransferase 1-like			transferase activity, transferring acyl groups other than amino-acyl groups
XLOC_011992	Ca4_v3.0:62751213-62763825	J-380-15	J-550-30	3.00049	0.00115	phosphate transporter PHO1-like protein		integral component of membrane
XLOC_024937	Ca8_v3.0:25751905-25757782	J-380-15	J-550-30	3.3595	5e-05	phosphoethanolamine N-methyltransferase-like isoform X1
XLOC_020586	Ca7_v3.0:18183006-18190385	J-380-15	J-550-30	2.28297	0.02795	pinoresinol-lariciresinol reductase-like protein
XLOC_017518	Ca6_v3.0:68236722-68237909	J-380-15	J-550-30	3.12582	0.01625	plant cadmium resistance protein		membrane
XLOC_017025	Ca6_v3.0:58254150-58256567	J-380-15	J-550-30	3.31876	0.0078	plant gibberellin 2-oxidase	oxidation-reduction process		iron ion binding,oxidoreductase activity
XLOC_011956	Ca4_v3.0:61989432-61994124	J-380-15	J-550-30	-2.63278	0.00805	plant/F9H3-4 protein
XLOC_023109	Ca7_v3.0:61827871-61829532	J-380-15	J-550-30	-2.78209	0.0002	plastocyanin-like domain protein		integral component of membrane	electron transfer activity
XLOC_006656	Ca3_v3.0:74546335-74553614	J-380-15	J-550-30	2.77803	0.0347	P-loop nucleoside triphosphate hydrolase superfamily protein	microtubule-based movement	microtubule	microtubule motor activity,ATP binding,microtubule binding	EC:3.6.1.15
XLOC_005854	Ca3_v3.0:57816719-57820427	J-380-15	J-550-30	3.06324	0.0001	Pmr5/Cas1p GDSL/SGNH-like acyl-esterase family protein
XLOC_022161	Ca7_v3.0:13422824-13424625	J-380-15	J-550-30	2.30105	5e-05	polysaccharide biosynthesis protein	xylan biosynthetic process	integral component of membrane
XLOC_023487	Ca8_v3.0:4737526-4742098	J-380-15	J-550-30	-2.70716	0.00155	PQ-loop protein/transmembrane family protein		integral component of membrane
XLOC_002405	Ca1_v3.0:44866676-44868338	J-380-15	J-550-30	2.0254	0.0492	PREDICTED: LOW QUALITY PROTEIN: uncharacterized protein DDB_G27167
XLOC_019587	Ca6_v3.0:70747769-70749092	J-380-15	J-550-30	-4.29663	0.0001	PREDICTED: uncharacterized protein DDB_G27167-like
XLOC_012146	Ca4_v3.0:12049498-12050069	J-380-15	J-550-30	2.48785	0.0214	PREDICTED: uncharacterized protein LOC1148931
XLOC_010398	Ca4_v3.0:1383218-1384704	J-380-15	J-550-30	-2.15225	0.0008	PREDICTED: uncharacterized protein LOC11489629
XLOC_001552	Ca1_v3.0:1963227-1964378	J-380-15	J-550-30	3.51577	0.00295	PREDICTED: uncharacterized protein LOC11489777 isoform X2
XLOC_000603	Ca1_v3.0:16443696-16444489	J-380-15	J-550-30	3.25469	0.01825	PREDICTED: uncharacterized protein LOC1149231
XLOC_025044	Ca8_v3.0:28193103-28194322	J-380-15	J-550-30	-2.83835	5e-05	PREDICTED: uncharacterized protein LOC1149371
XLOC_017013	Ca6_v3.0:58114747-58114999	J-380-15	J-550-30	2.28361	5e-05	PREDICTED: uncharacterized protein LOC11495357
XLOC_011275	Ca4_v3.0:47978362-47980309	J-380-15	J-550-30	2.39921	0.0113	PREDICTED: uncharacterized protein LOC11495981
XLOC_011143	Ca4_v3.0:41460365-41460891	J-380-15	J-550-30	3.25757	0.02245	PREDICTED: uncharacterized protein LOC11497497
XLOC_008664	Ca4_v3.0:4472255-4474572	J-380-15	J-550-30	-2.01868	5e-05	PREDICTED: uncharacterized protein LOC1149776
XLOC_024533	Ca8_v3.0:7454950-7456576	J-380-15	J-550-30	2.88159	0.01125	PREDICTED: uncharacterized protein LOC11498814 isoform X2
XLOC_004260	Ca2_v3.0:3424749-3425972	J-380-15	J-550-30	3.41909	0.01935	PREDICTED: uncharacterized protein LOC11499224
XLOC_012882	Ca5_v3.0:13210661-13211876	J-380-15	J-550-30	3.26406	5e-05	PREDICTED: uncharacterized protein LOC11512323
XLOC_004816	Ca2_v3.0:42926044-42927147	J-380-15	J-550-30	2.17045	0.00425	PREDICTED: uncharacterized protein LOC11512365
XLOC_021205	Ca7_v3.0:56326063-56327341	J-380-15	J-550-30	2.88704	0.01125	PREDICTED: uncharacterized protein LOC11513746
XLOC_017413	Ca6_v3.0:66180333-66184326	J-380-15	J-550-30	2.87769	0.0022	PREDICTED: uncharacterized protein LOC115171
XLOC_015886	Ca6_v3.0:3848331-3853100	J-380-15	J-550-30	-2.45086	5e-05	PREDICTED: uncharacterized protein LOC1155149
XLOC_008765	Ca4_v3.0:6941166-6943445	J-380-15	J-550-30	2.53342	0.0209	PREDICTED: uncharacterized protein LOC115525		integral component of membrane
XLOC_019101	Ca6_v3.0:61671214-61678246	J-380-15	J-550-30	3.75589	0.0212	PREDICTED: uncharacterized protein LOC1157523 isoform X1		integral component of membrane
XLOC_011352	Ca4_v3.0:49645798-49651363	J-380-15	J-550-30	-3.21696	0.0045	PREDICTED: uncharacterized protein LOC15851897	phosphorylation	membrane	nucleotide binding,protein kinase activity
XLOC_001224	Ca1_v3.0:50971140-50993372	J-380-15	J-550-30	2.10346	0.03945	probable LRR receptor-like serine/threonine-protein kinase At3g4757	protein phosphorylation	integral component of membrane	protein serine/threonine kinase activity,ATP binding	EC:2.7.11
XLOC_009718	Ca4_v3.0:53213491-53216783	J-380-15	J-550-30	-2.61383	0.0416	probable methyltransferase PMT16	methylation	endosome,vacuolar membrane,trans-Golgi network,integral component of membrane	S-adenosylmethionine-dependent methyltransferase activity
XLOC_006452	Ca3_v3.0:71043110-71045711	J-380-15	J-550-30	2.27189	0.0079	probable xyloglucan endotransglucosylase/hydrolase protein 32	xyloglucan metabolic process,cell wall biogenesis,cell wall organization	cell wall,apoplast	hydrolase activity, hydrolyzing O-glycosyl compounds,xyloglucan:xyloglucosyl transferase activity	EC:2.4.1.27
XLOC_025043	Ca8_v3.0:28149041-28149684	J-380-15	J-550-30	-2.07702	0.0001	programmed cell death protein 4-like
XLOC_015107	Ca5_v3.0:27491695-27494015	J-380-15	J-550-30	3.21024	0.0001	protein ASPARTIC PROTEASE IN GUARD CELL 2-like	proteolysis		aspartic-type endopeptidase activity	EC:3.4.23
XLOC_007841	Ca3_v3.0:66081220-66091255	J-380-15	J-550-30	3.10716	0.0156	protein NRT1/ PTR FAMILY 3.1-like isoform X1
XLOC_008808	Ca4_v3.0:8732998-8736614	J-380-15	J-550-30	-2.70447	0.0388	protein phosphatase 2C-like protein	protein dephosphorylation		protein serine/threonine phosphatase activity,metal ion binding	EC:3.1.3.16,EC:3.1.3.41
XLOC_015253	Ca5_v3.0:36897237-36898403	J-380-15	J-550-30	2.21992	0.0024	protein PXR1
XLOC_025513	Ca_scaffold_6230_v3.0:9210-11458	J-380-15	J-550-30	-3.03216	0.02845	protein SODIUM POTASSIUM ROOT DEFECTIVE 2	metal ion transport		metal ion binding
XLOC_004607	Ca2_v3.0:17954978-17956452	J-380-15	J-550-30	3.83563	0.0472	purine permease	transport	integral component of membrane	transporter activity
XLOC_017061	Ca6_v3.0:59131286-59136001	J-380-15	J-550-30	2.37106	0.00145	purple acid phosphatase 7-like	dephosphorylation		acid phosphatase activity	EC:3.1.3.41,EC:3.1.3.2
XLOC_005199	Ca2_v3.0:52501366-52503138	J-380-15	J-550-30	2.77976	0.01805	Putative glutamine amidotransferase-like protein RP44 family
XLOC_022710	Ca7_v3.0:46901973-46904245	J-380-15	J-550-30	2.19463	0.0337	receptor-like protein		membrane
XLOC_011344	Ca4_v3.0:49439951-49441932	J-380-15	J-550-30	2.26918	0.02235	regulator of Vps4 activity in the MVB pathway protein	response to oxidative stress,protein transport
XLOC_000819	Ca1_v3.0:36617549-36627587	J-380-15	J-550-30	5.74411	0.0117	respiratory burst oxidase-like protein	oxidation-reduction process,cellular oxidant detoxification	integral component of membrane	peroxidase activity,calcium ion binding,oxidoreductase activity, acting on NAD(P)H, oxygen as acceptor	EC:1.11.1.7
XLOC_020491	Ca7_v3.0:15444666-15446930	J-380-15	J-550-30	4.22334	0.0096	salicylate carboxymethyltransferase-like	methylation		methyltransferase activity
XLOC_020492	Ca7_v3.0:15462614-15465366	J-380-15	J-550-30	3.95202	0.0008	salicylate carboxymethyltransferase-like	methylation		methyltransferase activity
XLOC_021171	Ca7_v3.0:55269670-55270389	J-380-15	J-550-30	2.89398	0.01005	SAUR-like auxin-responsive family protein	response to auxin
XLOC_001650	Ca1_v3.0:3681471-3682839	J-380-15	J-550-30	-2.56697	0.00025	senescence regulator
XLOC_002597	Ca1_v3.0:48934674-48936039	J-380-15	J-550-30	2.64994	5e-05	senescence regulator
XLOC_021519	Ca7_v3.0:1168224-1169352	J-380-15	J-550-30	5.44333	0.0456	senescence regulator
XLOC_016591	Ca6_v3.0:49033699-49041174	J-380-15	J-550-30	3.27265	5e-05	serine carboxypeptidase-like protein	proteolysis		serine-type carboxypeptidase activity	EC:3.4.21,EC:3.4.16
XLOC_014595	Ca5_v3.0:13101681-13104633	J-380-15	J-550-30	2.78978	0.00465	Serine/Threonine-kinase SAPK1-like protein	protein phosphorylation		protein serine/threonine kinase activity,ATP binding	EC:2.7.11
XLOC_004486	Ca2_v3.0:12161249-12165014	J-380-15	J-550-30	-5.59495	0.00125	sesquiterpene synthase	metabolic process		magnesium ion binding,terpene synthase activity
XLOC_012000	Ca4_v3.0:62917561-62921433	J-380-15	J-550-30	-2.91179	0.0319	sieve element occlusion protein
XLOC_017701	Ca6_v3.0:1580855-1582661	J-380-15	J-550-30	4.34708	0.0009	specific tissue protein 1
XLOC_002772	Ca1_v3.0:52081557-52083984	J-380-15	J-550-30	-3.08284	5e-05	stem-specific TSJT1-like protein
XLOC_016864	Ca6_v3.0:55424778-55433873	J-380-15	J-550-30	-2.86553	0.0095	stem-specific TSJT1-like protein		integral component of membrane
XLOC_012430	Ca5_v3.0:4362482-4364374	J-380-15	J-550-30	2.48378	0.00425	sulfate transporter-like protein	molybdate ion transport	integral component of membrane	molybdate ion transmembrane transporter activity
XLOC_018399	Ca6_v3.0:44898440-44900382	J-380-15	J-550-30	2.11736	0.00305	sulfate transporter-like protein	molybdate ion transport	integral component of membrane	molybdate ion transmembrane transporter activity
XLOC_002026	Ca1_v3.0:13661977-13823911	J-380-15	J-550-30	3.32369	0.01145	terpene synthase 1-like isoform X1
XLOC_002027	Ca1_v3.0:13661977-13823911	J-380-15	J-550-30	4.72474	5e-05	terpene synthase 1-like isoform X1
XLOC_003779	Ca2_v3.0:43836546-43837812	J-380-15	J-550-30	2.24228	0.0016	thioredoxin H2	sulfate assimilation,protein folding,glycerol ether metabolic process,cellular response to oxidative stress,cell redox homeostasis,oxidation-reduction process	cytosol,plasma membrane	protein disulfide oxidoreductase activity,oxidoreductase activity, acting on a sulfur group of donors, disulfide as acceptor
XLOC_009128	Ca4_v3.0:29329432-29333006	J-380-15	J-550-30	-3.7132	0.01625	TMV resistance protein N-like
XLOC_021827	Ca7_v3.0:6659174-6661148	J-380-15	J-550-30	2.03082	5e-05	TPR repeat protein
XLOC_013299	Ca5_v3.0:23405403-23408862	J-380-15	J-550-30	2.21121	5e-05	TPR superfamily protein	RNA processing
XLOC_017624	Ca6_v3.0:70527709-70530967	J-380-15	J-550-30	2.86702	0.00295	TPX2 (targeting protein for Xklp2) family protein	activation of protein kinase activity,regulation of mitotic spindle organization	spindle,microtubule
XLOC_015509	Ca5_v3.0:72405419-72407758	J-380-15	J-550-30	2.73422	0.00605	transcription factor
XLOC_011315	Ca4_v3.0:48864361-48868189	J-380-15	J-550-30	2.67098	0.03835	transcription factor aborted microspores-like protein	metabolic process,pollen development,anther wall tapetum cell differentiation		RNA polymerase II proximal promoter sequence-specific DNA binding,amino acid binding,protein dimerization activity
XLOC_023451	Ca8_v3.0:4132658-4133667	J-380-15	J-550-30	-2.53288	0.0045	transcription factor HEC2
XLOC_004664	Ca2_v3.0:27411487-27420439	J-380-15	J-550-30	3.32878	0.0062	transmembrane amino acid transporter family protein		integral component of membrane
XLOC_005559	Ca3_v3.0:34612744-34621012	J-380-15	J-550-30	2.49256	0.0114	transmembrane amino acid transporter family protein		integral component of membrane
XLOC_011642	Ca4_v3.0:55985052-55990446	J-380-15	J-550-30	-2.14931	5e-05	transmembrane amino acid transporter family protein		integral component of membrane
XLOC_012364	Ca5_v3.0:3047234-3058217	J-380-15	J-550-30	2.33604	0.03455	transmembrane amino acid transporter family protein		integral component of membrane
XLOC_022014	Ca7_v3.0:9871316-9887114	J-380-15	J-550-30	2.54598	0.00245	transmembrane amino acid transporter family protein		integral component of membrane
XLOC_002620	Ca1_v3.0:49359708-49361133	J-380-15	J-550-30	2.83478	0.00515	transmembrane protein 45A-like		integral component of membrane
XLOC_003315	Ca2_v3.0:9226045-9227459	J-380-15	J-550-30	2.14799	0.0363	transmembrane protein, putative		membrane
XLOC_003597	Ca2_v3.0:32430291-32431854	J-380-15	J-550-30	-2.0491	0.00065	transmembrane protein, putative		integral component of membrane
XLOC_022506	Ca7_v3.0:26803222-26807779	J-380-15	J-550-30	2.01665	0.0311	transmembrane protein, putative
XLOC_023629	Ca8_v3.0:7311880-7315742	J-380-15	J-550-30	-2.55618	5e-05	transmembrane protein, putative		integral component of membrane
XLOC_019787	Ca7_v3.0:1917733-1921117	J-380-15	J-550-30	-2.50277	0.0001	trehalose-6-phosphate synthase domain protein	trehalose biosynthetic process	mitochondrion,cytosol	catalytic activity
XLOC_002760	Ca1_v3.0:51903278-51917466	J-380-15	J-550-30	-2.05779	5e-05	tyrosine kinase family protein	activation of MAPKK activity	intracellular	ATP binding,MAP kinase kinase kinase activity	EC:2.7.11.25,EC:2.7.11
XLOC_013277	Ca5_v3.0:22379984-22384933	J-380-15	J-550-30	3.41804	0.0006	tyrosine kinase family protein	protein phosphorylation	integral component of membrane	protein kinase activity,ATP binding
XLOC_006468	Ca3_v3.0:71303275-71305156	J-380-15	J-550-30	2.78486	5e-05	UDP-glucosyltransferase family protein	metabolic process		transferase activity, transferring hexosyl groups
XLOC_007260	Ca3_v3.0:47282839-47284809	J-380-15	J-550-30	2.80781	0.03255	UDP-glucosyltransferase family protein	metabolic process		transferase activity, transferring hexosyl groups
XLOC_015607	Ca5_v3.0:77472856-77474719	J-380-15	J-550-30	2.44866	0.00965	UDP-glucosyltransferase family protein	metabolic process		transferase activity, transferring hexosyl groups
XLOC_005637	Ca3_v3.0:44772816-44774472	J-380-15	J-550-30	3.34686	0.0203	UDP-glycosyltransferase 73C3-like	metabolic process		transferase activity, transferring hexosyl groups
XLOC_002991	Ca2_v3.0:441443-442875	J-380-15	J-550-30	3.03023	5e-05	uncharacterized protein LOC11514326
XLOC_011771	Ca4_v3.0:58682838-58683878	J-380-15	J-550-30	2.28932	5e-05	universal stress family protein	response to stress	vacuole
XLOC_011662	Ca4_v3.0:56257774-56259929	J-380-15	J-550-30	2.04582	0.00025	unknown protein, partial
XLOC_009766	Ca4_v3.0:54305430-54306164	J-380-15	J-550-30	2.16527	0.01175	vacuolar iron transporter-like protein		integral component of membrane
XLOC_024691	Ca8_v3.0:11670426-11671796	J-380-15	J-550-30	3.34948	0.01835	vacuolar iron transporter-like protein		integral component of membrane
XLOC_005939	Ca3_v3.0:59854902-59857156	J-380-15	J-550-30	2.93642	0.0112	vestitone reductase	defense response,flavonoid biosynthetic process,oxidation-reduction process		oxidoreductase activity,coenzyme binding
XLOC_020450	Ca7_v3.0:14422139-14427177	J-380-15	J-550-30	2.91611	0.0303	wall associated kinase-like protein	protein phosphorylation	integral component of membrane	protein serine/threonine kinase activity,ATP binding	EC:2.7.11
XLOC_010332	Ca4_v3.0:65575913-65580075	J-380-15	J-550-30	2.82657	0.0022	WAT1-related protein At2g3746-like	transmembrane transport	integral component of membrane	transmembrane transporter activity
XLOC_013150	Ca5_v3.0:19525876-19530126	J-380-15	J-550-30	5.50301	0.02285	WAT1-related protein At4g83	transmembrane transport	integral component of membrane	transmembrane transporter activity
XLOC_004477	Ca2_v3.0:11948514-11949774	J-380-15	J-550-30	2.16539	0.03565	WRKY family transcription factor	regulation of transcription, DNA-templated	integral component of membrane	DNA-binding transcription factor activity,sequence-specific DNA binding
XLOC_018661	Ca6_v3.0:52309729-52312985	J-380-15	J-550-30	2.30613	0.0294	WRKY transcription factor 3
XLOC_021576	Ca7_v3.0:2164126-2165461	J-380-15	J-550-30	-2.38113	0.0047	xyloglucan endotransglucosylase/hydrolase protein 22-like	xyloglucan metabolic process,cell wall biogenesis,cell wall organization	cell wall,apoplast	hydrolase activity, hydrolyzing O-glycosyl compounds,xyloglucan:xyloglucosyl transferase activity	EC:2.4.1.27
XLOC_017638	Ca6_v3.0:124138-126021	J-380-15	J-550-30	2.16005	0.0356	ycf68 protein
XLOC_009573	Ca4_v3.0:50398851-50403153	J-380-15	J-550-30	2.11944	0.00785	zinc finger CCCH domain-containing protein 15 isoform X1
XLOC_017617	Ca6_v3.0:70407521-70410799	J-380-15	J-550-30	2.74471	0.015	zinc finger protein 4-like			metal ion binding
XLOC_014312	Ca5_v3.0:7788711-7792038	J-380-15	J-550-30	3.25899	0.0003	zinc-binding alcohol dehydrogenase family protein	oxidation-reduction process		zinc ion binding,oxidoreductase activity
XLOC_005162	Ca2_v3.0:51944777-51947257	J-380-15	J-550-30	2.32475	5e-05	zinc-binding dehydrogenase family oxidoreductase	oxidation-reduction process		zinc ion binding,oxidoreductase activity
XLOC_002805	Ca1_v3.0:52674190-52677667	J-380-15	J-700-15	2.41686	0.001	(3S,6E)-nerolidol synthase 1-like
XLOC_003197	Ca2_v3.0:4875751-4877564	J-380-15	J-700-15	-4.05773	0.00025	abscisic acid and environmental stress-inducible protein isoform X2
XLOC_019887	Ca7_v3.0:3680731-3692300	J-380-15	J-700-15	-2.18322	0.0012	alpha-aminoadipic semialdehyde synthase isoform X3	oxidation-reduction process	integral component of membrane	oxidoreductase activity
XLOC_015002	Ca5_v3.0:23290111-23291724	J-380-15	J-700-15	2.63347	0.0078	ammonium transporter 1 protein	ammonium transmembrane transport	integral component of membrane	ammonium transmembrane transporter activity
XLOC_010980	Ca4_v3.0:25183073-25186379	J-380-15	J-700-15	-2.89153	0.03255	armadillo/beta-catenin-like repeat protein
XLOC_013285	Ca5_v3.0:22810181-22815657	J-380-15	J-700-15	-5.46143	5e-05	asparagine synthetase [glutamine-hydrolyzing] protein	asparagine biosynthetic process		asparagine synthase (glutamine-hydrolyzing) activity	EC:6.3.5.4
XLOC_020885	Ca7_v3.0:41683951-41695287	J-380-15	J-700-15	-2.00512	0.00125	auxin response factor 14	regulation of cellular process,response to hormone	membrane
XLOC_001268	Ca1_v3.0:51745663-51747186	J-380-15	J-700-15	-2.64265	5e-05	auxin-repressed 12.5 kDa protein	multicellular organism development
XLOC_017965	Ca6_v3.0:11119807-11120585	J-380-15	J-700-15	2.28657	0.01395	B-box type zinc finger protein		intracellular	zinc ion binding
XLOC_022108	Ca7_v3.0:11918391-11921415	J-380-15	J-700-15	-2.43463	5e-05	beta-amylase 3, chloroplastic-like	polysaccharide catabolic process		beta-amylase activity	EC:3.2.1.2
XLOC_000457	Ca1_v3.0:9206242-9210215	J-380-15	J-700-15	2.45537	0.0187	calmodulin-binding protein
XLOC_022239	Ca7_v3.0:16160809-16161693	J-380-15	J-700-15	-2.70459	5e-05	chaperone DnaJ domain protein
XLOC_023549	Ca8_v3.0:5847192-5848096	J-380-15	J-700-15	-3.93282	5e-05	chaperone protein dnaJ 11, chloroplastic-like
XLOC_002224	Ca1_v3.0:35746591-35750517	J-380-15	J-700-15	-6.42845	0.00135	cytidine/deoxycytidylate deaminase family protein			zinc ion binding,hydrolase activity
XLOC_004165	Ca2_v3.0:1231282-1237938	J-380-15	J-700-15	-2.15464	0.0003	cytochrome P45 71D1-like	oxidation-reduction process	integral component of membrane	monooxygenase activity,iron ion binding,oxidoreductase activity, acting on paired donors, with incorporation or reduction of molecular oxygen,heme binding
XLOC_003668	Ca2_v3.0:38910266-38912908	J-380-15	J-700-15	2.26433	0.03035	DNA-3-methyladenine glycosylase I	base-excision repair		DNA-3-methyladenine glycosylase activity	EC:3.2.2.21,EC:3.2.2.2
XLOC_001115	Ca1_v3.0:49129612-49131236	J-380-15	J-700-15	-3.95623	5e-05	eukaryotic aspartyl protease family protein	proteolysis		aspartic-type endopeptidase activity	EC:3.4.23
XLOC_002611	Ca1_v3.0:49137540-49139090	J-380-15	J-700-15	-3.37862	0.0002	extracellular dermal glycoprotein	proteolysis		aspartic-type endopeptidase activity	EC:3.4.23
XLOC_019069	Ca6_v3.0:60947848-60949142	J-380-15	J-700-15	-2.83558	5e-05	f-box family protein
XLOC_000061	Ca1_v3.0:1062789-1064681	J-380-15	J-700-15	-2.59251	5e-05	galactose oxidase/kelch repeat protein
XLOC_007473	Ca3_v3.0:57264751-57268150	J-380-15	J-700-15	-4.8954	0.00515	GDSL esterase/lipase CPRD49-like
XLOC_015125	Ca5_v3.0:28486509-28490724	J-380-15	J-700-15	2.846	0.01115	GDSL-like lipase/acylhydrolase			hydrolase activity, acting on ester bonds
XLOC_019095	Ca6_v3.0:61558748-61561429	J-380-15	J-700-15	2.28263	0.0004	GDSL-like lipase/acylhydrolase			hydrolase activity, acting on ester bonds
XLOC_011897	Ca4_v3.0:60659098-60663562	J-380-15	J-700-15	3.006	0.02675	gibberellin 2-oxidase	oxidation-reduction process		iron ion binding,oxidoreductase activity
XLOC_013477	Ca5_v3.0:31028487-31031726	J-380-15	J-700-15	2.48201	0.04015	glycerol-3-phosphate acyltransferase	metabolic process	integral component of membrane	transferase activity, transferring acyl groups
XLOC_011471	Ca4_v3.0:52164908-52167132	J-380-15	J-700-15	-2.99841	5e-05	haloacid dehalogenase-like hydrolase	metabolic process		hydrolase activity
XLOC_016159	Ca6_v3.0:19182108-19183505	J-380-15	J-700-15	-2.00697	0.0493	heat shock 22 kDa protein, mitochondrial isoform X2
XLOC_019764	Ca7_v3.0:1593897-1596382	J-380-15	J-700-15	-2.19851	0.03475	heat shock 7 kDa protein		cell wall,plasma membrane,chloroplast	ATP binding
XLOC_006685	Ca3_v3.0:75149264-75150978	J-380-15	J-700-15	-2.12895	0.0126	histidine phosphotransfer protein	phosphorelay signal transduction system	intracellular
XLOC_019660	Ca6_v3.0:63195601-63196251	J-380-15	J-700-15	-3.37503	0.0003	hypothetical protein MTR_8g9159
XLOC_019606	Ca6_v3.0:10811256-10814106	J-380-15	J-700-15	-2.25453	0.00035	hypothetical protein TSUD_1562
XLOC_002947	Ca1_v3.0:30234011-30236033	J-380-15	J-700-15	2.33314	0.02565	hypothetical protein TSUD_2179
XLOC_002641	Ca1_v3.0:49857764-49861140	J-380-15	J-700-15	-2.62008	0.0001	inactive beta-amylase 9	polysaccharide catabolic process		beta-amylase activity	EC:3.2.1.2
XLOC_002442	Ca1_v3.0:45636899-45637850	J-380-15	J-700-15	2.55611	5e-05	insoluble matrix shell protein 4-like
XLOC_011624	Ca4_v3.0:55497037-55499978	J-380-15	J-700-15	-2.53506	0.03785	IQ calmodulin-binding motif protein
XLOC_004366	Ca2_v3.0:7049383-7052886	J-380-15	J-700-15	2.77499	0.0017	laccase/diphenol oxidase family protein	lignin biosynthetic process,lignin catabolic process,oxidation-reduction process	apoplast	copper ion binding,oxidoreductase activity, oxidizing metal ions,hydroquinone:oxygen oxidoreductase activity	EC:1.1.3,EC:1.1.3.2
XLOC_025029	Ca8_v3.0:27840221-27841123	J-380-15	J-700-15	2.19912	0.0388	lachrymatory-factor synthase-like
XLOC_012083	Ca4_v3.0:64673740-64675604	J-380-15	J-700-15	-3.32598	5e-05	legumin storage protein			nutrient reservoir activity
XLOC_017736	Ca6_v3.0:2769191-2775795	J-380-15	J-700-15	2.19095	0.00015	linoleate 13S-lipoxygenase 2-1, related protein	oxylipin biosynthetic process,oxidation-reduction process		oxidoreductase activity, acting on single donors with incorporation of molecular oxygen, incorporation of two atoms of oxygen,metal ion binding	EC:1.13.11
XLOC_021255	Ca7_v3.0:57829227-57906495	J-380-15	J-700-15	-2.88347	5e-05	linoleate 9S-lipoxygenase-like	oxylipin biosynthetic process,oxidation-reduction process		oxidoreductase activity, acting on single donors with incorporation of molecular oxygen, incorporation of two atoms of oxygen,metal ion binding	EC:1.13.11
XLOC_023427	Ca8_v3.0:3678558-3680051	J-380-15	J-700-15	-3.05451	0.00015	LOB domain-containing protein 37
XLOC_022310	Ca7_v3.0:17791186-17797451	J-380-15	J-700-15	2.34175	0.00615	long-chain-alcohol oxidase FAO1-like protein	oxidation-reduction process	integral component of membrane	long-chain-alcohol oxidase activity,flavin adenine dinucleotide binding	EC:1.1.3.2
XLOC_008856	Ca4_v3.0:10127001-10129294	J-380-15	J-700-15	2.01282	0.0085	MLP-like protein 328	defense response,response to biotic stimulus
XLOC_021756	Ca7_v3.0:5225005-5225676	J-380-15	J-700-15	-2.80644	0.00525	monothiol glutaredoxin-S2-like	cell redox homeostasis,oxidation-reduction process	cell	electron transfer activity,protein disulfide oxidoreductase activity
XLOC_022212	Ca7_v3.0:15258671-15259505	J-380-15	J-700-15	2.33317	0.03665	MYB family transcription factor		nucleus	DNA binding
XLOC_017958	Ca6_v3.0:10806331-10808463	J-380-15	J-700-15	-2.29136	0.028	myb transcription factor			DNA binding
XLOC_021297	Ca7_v3.0:58699358-58704203	J-380-15	J-700-15	-2.35753	5e-05	myo-inositol oxygenase	inositol catabolic process,oxidation-reduction process	cytoplasm	iron ion binding,inositol oxygenase activity	EC:1.13.99.1
XLOC_001868	Ca1_v3.0:8175009-8177243	J-380-15	J-700-15	-2.02874	0.00605	NAC domain-containing protein 72	regulation of transcription, DNA-templated	nucleus	DNA binding
XLOC_014364	Ca5_v3.0:8844634-8846381	J-380-15	J-700-15	-2.50026	0.02195	NAC-like transcription factor	regulation of transcription, DNA-templated	nucleus	DNA binding
XLOC_021562	Ca7_v3.0:1776829-1779208	J-380-15	J-700-15	-3.09405	0.00075	nodulin MtN21/EamA-like transporter family protein	transmembrane transport	integral component of membrane	transmembrane transporter activity
XLOC_017159	Ca6_v3.0:61253776-61255466	J-380-15	J-700-15	-2.40226	0.0043	papain family cysteine protease	proteolysis		cysteine-type peptidase activity
XLOC_008594	Ca4_v3.0:2599749-2603423	J-380-15	J-700-15	3.18827	0.0393	patatin-like phospholipase	lipid catabolic process		hydrolase activity
XLOC_024937	Ca8_v3.0:25751905-25757782	J-380-15	J-700-15	2.46773	0.0001	phosphoethanolamine N-methyltransferase-like isoform X1
XLOC_011956	Ca4_v3.0:61989432-61994124	J-380-15	J-700-15	-2.15397	0.0176	plant/F9H3-4 protein
XLOC_019587	Ca6_v3.0:70747769-70749092	J-380-15	J-700-15	-3.76991	5e-05	PREDICTED: uncharacterized protein DDB_G27167-like
XLOC_010398	Ca4_v3.0:1383218-1384704	J-380-15	J-700-15	-2.58978	5e-05	PREDICTED: uncharacterized protein LOC11489629
XLOC_012751	Ca5_v3.0:10419872-10422457	J-380-15	J-700-15	-2.36316	0.0245	PREDICTED: uncharacterized protein LOC11491779
XLOC_025044	Ca8_v3.0:28193103-28194322	J-380-15	J-700-15	-2.81831	5e-05	PREDICTED: uncharacterized protein LOC1149371
XLOC_011143	Ca4_v3.0:41460365-41460891	J-380-15	J-700-15	2.55814	0.04975	PREDICTED: uncharacterized protein LOC11497497
XLOC_008664	Ca4_v3.0:4472255-4474572	J-380-15	J-700-15	-2.28779	5e-05	PREDICTED: uncharacterized protein LOC1149776
XLOC_024533	Ca8_v3.0:7454950-7456576	J-380-15	J-700-15	2.31714	0.0286	PREDICTED: uncharacterized protein LOC11498814 isoform X2
XLOC_012882	Ca5_v3.0:13210661-13211876	J-380-15	J-700-15	2.25534	5e-05	PREDICTED: uncharacterized protein LOC11512323
XLOC_016449	Ca6_v3.0:44251020-44251581	J-380-15	J-700-15	-2.26191	0.03115	PREDICTED: uncharacterized protein LOC11513959
XLOC_017413	Ca6_v3.0:66180333-66184326	J-380-15	J-700-15	2.37232	0.0081	PREDICTED: uncharacterized protein LOC115171
XLOC_025043	Ca8_v3.0:28149041-28149684	J-380-15	J-700-15	-2.28512	0.0001	programmed cell death protein 4-like
XLOC_003537	Ca2_v3.0:19434196-19435668	J-380-15	J-700-15	-2.16693	0.01895	protein EXORDIUM-like
XLOC_007841	Ca3_v3.0:66081220-66091255	J-380-15	J-700-15	2.32022	0.04315	protein NRT1/ PTR FAMILY 3.1-like isoform X1
XLOC_020616	Ca7_v3.0:19373548-19376419	J-380-15	J-700-15	-2.49551	0.0458	protein trichome birefringence-like 2		membrane
XLOC_019852	Ca7_v3.0:3068016-3070470	J-380-15	J-700-15	-3.45972	0.01695	putative nuclease HARBI1
XLOC_018444	Ca6_v3.0:46821469-46823513	J-380-15	J-700-15	-2.15651	0.00985	putative serine/threonine protein kinase-like protein	protein phosphorylation,signal transduction		protein serine/threonine kinase activity,ATP binding	EC:2.7.11
XLOC_000819	Ca1_v3.0:36617549-36627587	J-380-15	J-700-15	3.27563	0.02685	respiratory burst oxidase-like protein	oxidation-reduction process,cellular oxidant detoxification	integral component of membrane	peroxidase activity,calcium ion binding,oxidoreductase activity, acting on NAD(P)H, oxygen as acceptor	EC:1.11.1.7
XLOC_020491	Ca7_v3.0:15444666-15446930	J-380-15	J-700-15	2.67693	0.03985	salicylate carboxymethyltransferase-like	methylation		methyltransferase activity
XLOC_020492	Ca7_v3.0:15462614-15465366	J-380-15	J-700-15	2.23787	0.01495	salicylate carboxymethyltransferase-like	methylation		methyltransferase activity
XLOC_001650	Ca1_v3.0:3681471-3682839	J-380-15	J-700-15	-2.27774	0.0006	senescence regulator
XLOC_004486	Ca2_v3.0:12161249-12165014	J-380-15	J-700-15	-4.56883	0.00065	sesquiterpene synthase	metabolic process		magnesium ion binding,terpene synthase activity
XLOC_002772	Ca1_v3.0:52081557-52083984	J-380-15	J-700-15	-2.63769	5e-05	stem-specific TSJT1-like protein
XLOC_016864	Ca6_v3.0:55424778-55433873	J-380-15	J-700-15	-2.2723	0.0188	stem-specific TSJT1-like protein		integral component of membrane
XLOC_002026	Ca1_v3.0:13661977-13823911	J-380-15	J-700-15	2.13033	0.0333	terpene synthase 1-like isoform X1
XLOC_002027	Ca1_v3.0:13661977-13823911	J-380-15	J-700-15	2.94485	0.0003	terpene synthase 1-like isoform X1
XLOC_006701	Ca3_v3.0:75493874-75497337	J-380-15	J-700-15	-2.10426	5e-05	transcription factor bZIP88	regulation of transcription, DNA-templated		DNA-binding transcription factor activity,sequence-specific DNA binding
XLOC_023451	Ca8_v3.0:4132658-4133667	J-380-15	J-700-15	-2.48417	0.0072	transcription factor HEC2
XLOC_003597	Ca2_v3.0:32430291-32431854	J-380-15	J-700-15	-2.05422	0.0004	transmembrane protein, putative		integral component of membrane
XLOC_010647	Ca4_v3.0:7400406-7402995	J-380-15	J-700-15	-2.09454	0.00755	transmembrane protein, putative		membrane
XLOC_019787	Ca7_v3.0:1917733-1921117	J-380-15	J-700-15	-2.33439	5e-05	trehalose-6-phosphate synthase domain protein	trehalose biosynthetic process	mitochondrion,cytosol	catalytic activity
XLOC_012417	Ca5_v3.0:4070092-4072075	J-380-15	J-700-15	-2.22005	0.00035	uncharacterized LOC178881
XLOC_011490	Ca4_v3.0:52423010-52425394	J-380-15	J-700-15	-2.46199	0.04875	vicilin 47 kDa protein			nutrient reservoir activity
XLOC_013150	Ca5_v3.0:19525876-19530126	J-380-15	J-700-15	3.75652	0.0298	WAT1-related protein At4g83	transmembrane transport	integral component of membrane	transmembrane transporter activity
XLOC_001715	Ca1_v3.0:4913118-4913969	J-380-15	J-700-15	-2.13424	5e-05	wound-responsive family protein
XLOC_021576	Ca7_v3.0:2164126-2165461	J-380-15	J-700-15	-2.33995	0.0074	xyloglucan endotransglucosylase/hydrolase protein 22-like	xyloglucan metabolic process,cell wall biogenesis,cell wall organization	cell wall,apoplast	hydrolase activity, hydrolyzing O-glycosyl compounds,xyloglucan:xyloglucosyl transferase activity	EC:2.4.1.27
XLOC_012544	Ca5_v3.0:6390699-6391823	J-380-15	J-700-15	-2.8816	0.0019	zinc finger protein ZAT1			metal ion binding
XLOC_021022	Ca7_v3.0:50460246-50462775	J-380-15	J-700-15	2.61642	0.01555	zinc-binding dehydrogenase family oxidoreductase	oxidation-reduction process		zinc ion binding,oxidoreductase activity
XLOC_002805	Ca1_v3.0:52674190-52677667	J-380-15	J-700-30	-2.21654	0.0297	(3S,6E)-nerolidol synthase 1-like
XLOC_022416	Ca7_v3.0:21928906-21941314	J-380-15	J-700-30	2.09911	0.00015	ABC transporter B family member 2-like isoform X2
XLOC_004027	Ca2_v3.0:51372628-51380146	J-380-15	J-700-30	2.40871	0.00115	ABC transporter B family protein	transmembrane transport	integral component of membrane	ATP binding,ATPase activity, coupled to transmembrane movement of substances	EC:3.6.1.3,EC:3.6.1.15
XLOC_005871	Ca3_v3.0:58168224-58169338	J-380-15	J-700-30	2.96718	0.0285	abscisic acid receptor	abscisic acid-activated signaling pathway,negative regulation of catalytic activity,regulation of protein serine/threonine phosphatase activity	nucleus,cytoplasm	protein phosphatase inhibitor activity,abscisic acid binding
XLOC_017843	Ca6_v3.0:5881064-5884155	J-380-15	J-700-30	2.04594	0.0001	alpha carbonic anhydrase 7-like
XLOC_015002	Ca5_v3.0:23290111-23291724	J-380-15	J-700-30	2.2772	0.0158	ammonium transporter 1 protein	ammonium transmembrane transport	integral component of membrane	ammonium transmembrane transporter activity
XLOC_013285	Ca5_v3.0:22810181-22815657	J-380-15	J-700-30	-3.9585	5e-05	asparagine synthetase [glutamine-hydrolyzing] protein	asparagine biosynthetic process		asparagine synthase (glutamine-hydrolyzing) activity	EC:6.3.5.4
XLOC_016922	Ca6_v3.0:56719002-56722586	J-380-15	J-700-30	2.53703	5e-05	branched-chain amino acid aminotransferase	branched-chain amino acid metabolic process		L-leucine transaminase activity,L-valine transaminase activity,L-isoleucine transaminase activity	EC:2.6.1.42
XLOC_023116	Ca7_v3.0:61937759-61944466	J-380-15	J-700-30	-2.07112	0.0266	BZIP transcription factor bZIP8, putative
XLOC_000457	Ca1_v3.0:9206242-9210215	J-380-15	J-700-30	3.41579	0.00305	calmodulin-binding protein
XLOC_023268	Ca8_v3.0:934244-971208	J-380-15	J-700-30	2.00093	5e-05	chalcone synthase 1-like
XLOC_022239	Ca7_v3.0:16160809-16161693	J-380-15	J-700-30	-2.72866	5e-05	chaperone DnaJ domain protein
XLOC_023549	Ca8_v3.0:5847192-5848096	J-380-15	J-700-30	-2.37619	5e-05	chaperone protein dnaJ 11, chloroplastic-like
XLOC_006703	Ca3_v3.0:75519931-75522850	J-380-15	J-700-30	3.25102	0.02275	Chitinase / Hevein / PR-4 / Wheatwin2	defense response to fungus, incompatible interaction,defense response to bacterium,RNA phosphodiester bond hydrolysis		ribonuclease activity,chitin binding
XLOC_012592	Ca5_v3.0:7331632-7341395	J-380-15	J-700-30	-2.60879	0.01185	chromosome-associated kinesin KIF4A-like protein	microtubule-based movement		microtubule motor activity,ATP binding,microtubule binding	EC:3.6.1.15
XLOC_024620	Ca8_v3.0:9243535-9245626	J-380-15	J-700-30	-2.61929	5e-05	cinnamyl alcohol dehydrogenase-like protein	oxidation-reduction process		zinc ion binding,oxidoreductase activity
XLOC_002224	Ca1_v3.0:35746591-35750517	J-380-15	J-700-30	-4.69287	5e-05	cytidine/deoxycytidylate deaminase family protein			zinc ion binding,hydrolase activity
XLOC_003424	Ca2_v3.0:12255502-12257508	J-380-15	J-700-30	-2.1935	0.0059	cytochrome P45 83B1-like	oxidation-reduction process	integral component of membrane	monooxygenase activity,iron ion binding,oxidoreductase activity, acting on paired donors, with incorporation or reduction of molecular oxygen,heme binding
XLOC_022012	Ca7_v3.0:9831015-9833626	J-380-15	J-700-30	4.06771	5e-05	cytochrome P45 family 71 protein	oxidation-reduction process	integral component of membrane	monooxygenase activity,iron ion binding,oxidoreductase activity, acting on paired donors, with incorporation or reduction of molecular oxygen,heme binding
XLOC_023624	Ca8_v3.0:7217954-7220831	J-380-15	J-700-30	2.24093	0.00035	cytochrome P45 family ABA 8'-hydroxylase	oxidation-reduction process		monooxygenase activity,iron ion binding,oxidoreductase activity, acting on paired donors, with incorporation or reduction of molecular oxygen,heme binding
XLOC_008660	Ca4_v3.0:4384812-4388580	J-380-15	J-700-30	2.18764	0.0235	cytochrome P45 family protein	oxidation-reduction process	integral component of membrane	monooxygenase activity,iron ion binding,oxidoreductase activity, acting on paired donors, with incorporation or reduction of molecular oxygen,heme binding
XLOC_008928	Ca4_v3.0:12767096-12768816	J-380-15	J-700-30	4.11865	5e-05	cytochrome P45 family protein	oxidation-reduction process	integral component of membrane	monooxygenase activity,iron ion binding,oxidoreductase activity, acting on paired donors, with incorporation or reduction of molecular oxygen,heme binding
XLOC_004605	Ca2_v3.0:17784336-17790737	J-380-15	J-700-30	2.00458	0.01005	dihydrofolate reductase-like protein
XLOC_003668	Ca2_v3.0:38910266-38912908	J-380-15	J-700-30	2.47316	0.02195	DNA-3-methyladenine glycosylase I	base-excision repair		DNA-3-methyladenine glycosylase activity	EC:3.2.2.21,EC:3.2.2.2
XLOC_021344	Ca7_v3.0:60000907-60002477	J-380-15	J-700-30	-3.54475	0.0154	DUF56 family protein
XLOC_023322	Ca8_v3.0:1682222-1682836	J-380-15	J-700-30	-2.46815	0.0088	E3 ubiquitin-protein ligase RHA1B-like
XLOC_023460	Ca8_v3.0:4241850-4242747	J-380-15	J-700-30	3.14052	0.02425	EF hand calcium-binding family protein			calcium ion binding
XLOC_001115	Ca1_v3.0:49129612-49131236	J-380-15	J-700-30	-2.84994	5e-05	eukaryotic aspartyl protease family protein	proteolysis		aspartic-type endopeptidase activity	EC:3.4.23
XLOC_002611	Ca1_v3.0:49137540-49139090	J-380-15	J-700-30	-2.01474	0.0008	extracellular dermal glycoprotein	proteolysis		aspartic-type endopeptidase activity	EC:3.4.23
XLOC_000223	Ca1_v3.0:3777224-3778397	J-380-15	J-700-30	2.93207	0.00015	fasciclin domain protein		integral component of membrane
XLOC_017173	Ca6_v3.0:61443588-61444850	J-380-15	J-700-30	3.93178	0.01295	fasciclin domain protein
XLOC_017174	Ca6_v3.0:61447186-61448116	J-380-15	J-700-30	3.70572	0.0128	fasciclin domain protein		integral component of membrane
XLOC_017814	Ca6_v3.0:4925607-4926836	J-380-15	J-700-30	4.258	0.048	fasciclin-like arabinogalactan protein 12
XLOC_019069	Ca6_v3.0:60947848-60949142	J-380-15	J-700-30	-2.61648	5e-05	f-box family protein
XLOC_019024	Ca6_v3.0:60055847-60060609	J-380-15	J-700-30	-2.33791	0.0013	F-box/kelch-repeat protein At1g6748	protein ubiquitination	Cul3-RING ubiquitin ligase complex	ubiquitin-protein transferase activity
XLOC_018356	Ca6_v3.0:43157329-43160725	J-380-15	J-700-30	-2.10007	0.0006	ferritin-2, chloroplastic	iron ion transport,cellular iron ion homeostasis,oxidation-reduction process	cell	ferroxidase activity,ferric iron binding	EC:1.16.3.1,EC:1.16.3
XLOC_007473	Ca3_v3.0:57264751-57268150	J-380-15	J-700-30	-2.95301	0.0005	GDSL esterase/lipase CPRD49-like
XLOC_015125	Ca5_v3.0:28486509-28490724	J-380-15	J-700-30	3.8747	0.00325	GDSL-like lipase/acylhydrolase			hydrolase activity, acting on ester bonds
XLOC_019095	Ca6_v3.0:61558748-61561429	J-380-15	J-700-30	2.45066	0.00015	GDSL-like lipase/acylhydrolase			hydrolase activity, acting on ester bonds
XLOC_011897	Ca4_v3.0:60659098-60663562	J-380-15	J-700-30	2.75081	0.03595	gibberellin 2-oxidase	oxidation-reduction process		iron ion binding,oxidoreductase activity
XLOC_018279	Ca6_v3.0:38788781-38790945	J-380-15	J-700-30	2.51049	0.00275	glutathione S-transferase, amino-terminal domain protein			transferase activity
XLOC_013477	Ca5_v3.0:31028487-31031726	J-380-15	J-700-30	3.08718	0.01895	glycerol-3-phosphate acyltransferase	metabolic process	integral component of membrane	transferase activity, transferring acyl groups
XLOC_001122	Ca1_v3.0:49239655-49243362	J-380-15	J-700-30	3.23054	0.0198	glycoside hydrolase family 1 protein	carbohydrate metabolic process	integral component of membrane	hydrolase activity, hydrolyzing O-glycosyl compounds
XLOC_019182	Ca6_v3.0:63100775-63104491	J-380-15	J-700-30	3.07396	0.01625	glycoside hydrolase family 5 protein	carbohydrate metabolic process,actin filament organization		hydrolase activity, hydrolyzing O-glycosyl compounds,actin filament binding
XLOC_011471	Ca4_v3.0:52164908-52167132	J-380-15	J-700-30	-2.05398	0.00015	haloacid dehalogenase-like hydrolase	metabolic process		hydrolase activity
XLOC_024741	Ca8_v3.0:14273968-14277218	J-380-15	J-700-30	-2.79089	0.0012	heat shock protein 83	protein folding,response to stress		ATP binding,unfolded protein binding
XLOC_017076	Ca6_v3.0:59600867-59601839	J-380-15	J-700-30	2.09538	0.00385	hypothetical protein MTR_4g8311
XLOC_019660	Ca6_v3.0:63195601-63196251	J-380-15	J-700-30	-3.27503	0.00095	hypothetical protein MTR_8g9159
XLOC_015675	Ca5_v3.0:23292386-23293156	J-380-15	J-700-30	2.46627	0.0023	hypothetical protein TSUD_12665
XLOC_025096	Ca8_v3.0:20086599-20087690	J-380-15	J-700-30	2.55629	0.0199	hypothetical protein TSUD_35759
XLOC_002641	Ca1_v3.0:49857764-49861140	J-380-15	J-700-30	-2.68284	5e-05	inactive beta-amylase 9	polysaccharide catabolic process		beta-amylase activity	EC:3.2.1.2
XLOC_016828	Ca6_v3.0:54685055-54687594	J-380-15	J-700-30	2.97171	5e-05	isoflavone 4'-O-methyltransferase	methylation		O-methyltransferase activity,isoflavone 4'-O-methyltransferase activity,protein dimerization activity	EC:2.1.1.46
XLOC_018788	Ca6_v3.0:54670243-54672667	J-380-15	J-700-30	2.90973	5e-05	isoflavone synthase	oxidation-reduction process		monooxygenase activity,iron ion binding,oxidoreductase activity, acting on paired donors, with incorporation or reduction of molecular oxygen,heme binding
XLOC_004366	Ca2_v3.0:7049383-7052886	J-380-15	J-700-30	3.57134	0.0002	laccase/diphenol oxidase family protein	lignin biosynthetic process,lignin catabolic process,oxidation-reduction process	apoplast	copper ion binding,oxidoreductase activity, oxidizing metal ions,hydroquinone:oxygen oxidoreductase activity	EC:1.1.3,EC:1.1.3.2
XLOC_018350	Ca6_v3.0:42822269-42827283	J-380-15	J-700-30	2.07369	5e-05	laccase/diphenol oxidase family protein	lignin catabolic process,oxidation-reduction process	apoplast	copper ion binding,hydroquinone:oxygen oxidoreductase activity	EC:1.1.3,EC:1.1.3.2
XLOC_012083	Ca4_v3.0:64673740-64675604	J-380-15	J-700-30	-4.33922	0.0004	legumin storage protein			nutrient reservoir activity
XLOC_022310	Ca7_v3.0:17791186-17797451	J-380-15	J-700-30	3.03802	0.00065	long-chain-alcohol oxidase FAO1-like protein	oxidation-reduction process	integral component of membrane	long-chain-alcohol oxidase activity,flavin adenine dinucleotide binding	EC:1.1.3.2
XLOC_009729	Ca4_v3.0:53464738-53467938	J-380-15	J-700-30	-2.24173	0.01765	low-temperature-induced 65 kDa protein-like isoform X1
XLOC_004754	Ca2_v3.0:39948500-39952832	J-380-15	J-700-30	2.02618	0.0465	LRR receptor-like kinase family protein	protein phosphorylation	integral component of membrane	protein serine/threonine kinase activity,ATP binding	EC:2.7.11
XLOC_018939	Ca6_v3.0:58094308-58098101	J-380-15	J-700-30	2.17039	0.00565	LRR receptor-like serine/threonine-protein kinase FLS2	protein phosphorylation,receptor-mediated endocytosis,regulation of anion channel activity,detection of bacterium,defense response to bacterium,defense response by callose deposition in cell wall	endosome,plasma membrane,integral component of membrane	protein kinase activity,ATP binding
XLOC_012574	Ca5_v3.0:6977375-6979286	J-380-15	J-700-30	-2.0071	0.0302	myb transcription factor			DNA binding
XLOC_015888	Ca6_v3.0:3942475-3944054	J-380-15	J-700-30	3.04153	5e-05	myb transcription factor			DNA binding
XLOC_022887	Ca7_v3.0:54863774-54865091	J-380-15	J-700-30	2.17285	0.00375	myb transcription factor			DNA binding
XLOC_021297	Ca7_v3.0:58699358-58704203	J-380-15	J-700-30	-2.15376	5e-05	myo-inositol oxygenase	inositol catabolic process,oxidation-reduction process	cytoplasm	iron ion binding,inositol oxygenase activity	EC:1.13.99.1
XLOC_001868	Ca1_v3.0:8175009-8177243	J-380-15	J-700-30	-2.24835	0.00195	NAC domain-containing protein 72	regulation of transcription, DNA-templated	nucleus	DNA binding
XLOC_021927	Ca7_v3.0:8258860-8261210	J-380-15	J-700-30	2.48295	0.03545	NAC transcription factor-like protein	regulation of transcription, DNA-templated	nucleus	DNA binding
XLOC_022523	Ca7_v3.0:29673794-29675840	J-380-15	J-700-30	-2.55669	0.01905	NAC transcription factor-like protein	regulation of transcription, DNA-templated	nucleus	DNA binding
XLOC_014364	Ca5_v3.0:8844634-8846381	J-380-15	J-700-30	-2.26736	0.0152	NAC-like transcription factor	regulation of transcription, DNA-templated	nucleus	DNA binding
XLOC_017567	Ca6_v3.0:69225384-69227565	J-380-15	J-700-30	-2.01806	0.0024	nematode resistance HSPRO2-like protein	defense response
XLOC_015071	Ca5_v3.0:25828031-25828937	J-380-15	J-700-30	3.33187	0.01835	neurofilament light polypeptide
XLOC_013148	Ca5_v3.0:19491427-19494931	J-380-15	J-700-30	2.57934	0.04325	nodulin MtN21/EamA-like transporter family protein	transmembrane transport	integral component of membrane	transmembrane transporter activity
XLOC_015832	Ca6_v3.0:2348196-2391358	J-380-15	J-700-30	2.14303	0.00115	non-cyanogenic beta-glucosidase-like
XLOC_016278	Ca6_v3.0:33599240-33602114	J-380-15	J-700-30	2.31833	0.00685	non-specific lipid-transfer protein 1-like	proteolysis,lipid transport		peptidase activity,lipid binding
XLOC_005006	Ca2_v3.0:48639720-48644697	J-380-15	J-700-30	2.64657	0.0216	O-acyltransferase WSD1-like
XLOC_005007	Ca2_v3.0:48667836-48672572	J-380-15	J-700-30	2.83123	0.02135	O-acyltransferase WSD1-like
XLOC_017159	Ca6_v3.0:61253776-61255466	J-380-15	J-700-30	-2.5398	0.0118	papain family cysteine protease	proteolysis		cysteine-type peptidase activity
XLOC_008594	Ca4_v3.0:2599749-2603423	J-380-15	J-700-30	4.16791	0.022	patatin-like phospholipase	lipid catabolic process		hydrolase activity
XLOC_003967	Ca2_v3.0:50174186-50175995	J-380-15	J-700-30	2.16469	0.0006	phenolic glucoside malonyltransferase 1-like			transferase activity, transferring acyl groups other than amino-acyl groups
XLOC_024937	Ca8_v3.0:25751905-25757782	J-380-15	J-700-30	2.14571	0.00025	phosphoethanolamine N-methyltransferase-like isoform X1
XLOC_020586	Ca7_v3.0:18183006-18190385	J-380-15	J-700-30	2.28726	0.0276	pinoresinol-lariciresinol reductase-like protein
XLOC_018812	Ca6_v3.0:55250628-55257632	J-380-15	J-700-30	-2.8502	0.01255	plant/F8B4-18 protein
XLOC_011956	Ca4_v3.0:61989432-61994124	J-380-15	J-700-30	-2.09152	0.0196	plant/F9H3-4 protein
XLOC_000055	Ca1_v3.0:937602-941261	J-380-15	J-700-30	2.08998	0.008	plastidic ATP/ADP-transporter-like protein	ADP transport,ATP transport	integral component of membrane	ATP:ADP antiporter activity,ATP binding
XLOC_005854	Ca3_v3.0:57816719-57820427	J-380-15	J-700-30	2.5461	0.0004	Pmr5/Cas1p GDSL/SGNH-like acyl-esterase family protein
XLOC_019587	Ca6_v3.0:70747769-70749092	J-380-15	J-700-30	-3.72776	0.0001	PREDICTED: uncharacterized protein DDB_G27167-like
XLOC_001552	Ca1_v3.0:1963227-1964378	J-380-15	J-700-30	3.02537	0.00625	PREDICTED: uncharacterized protein LOC11489777 isoform X2
XLOC_000603	Ca1_v3.0:16443696-16444489	J-380-15	J-700-30	2.50928	0.0439	PREDICTED: uncharacterized protein LOC1149231
XLOC_025044	Ca8_v3.0:28193103-28194322	J-380-15	J-700-30	-2.22051	0.0003	PREDICTED: uncharacterized protein LOC1149371
XLOC_011275	Ca4_v3.0:47978362-47980309	J-380-15	J-700-30	3.01386	0.0022	PREDICTED: uncharacterized protein LOC11495981
XLOC_008664	Ca4_v3.0:4472255-4474572	J-380-15	J-700-30	-2.11451	5e-05	PREDICTED: uncharacterized protein LOC1149776
XLOC_024533	Ca8_v3.0:7454950-7456576	J-380-15	J-700-30	2.50697	0.0204	PREDICTED: uncharacterized protein LOC11498814 isoform X2
XLOC_004260	Ca2_v3.0:3424749-3425972	J-380-15	J-700-30	3.12445	0.02635	PREDICTED: uncharacterized protein LOC11499224
XLOC_021491	Ca7_v3.0:707229-707662	J-380-15	J-700-30	-2.52644	0.04355	PREDICTED: uncharacterized protein LOC1151313
XLOC_021205	Ca7_v3.0:56326063-56327341	J-380-15	J-700-30	2.21786	0.0327	PREDICTED: uncharacterized protein LOC11513746
XLOC_019101	Ca6_v3.0:61671214-61678246	J-380-15	J-700-30	3.0797	0.03875	PREDICTED: uncharacterized protein LOC1157523 isoform X1		integral component of membrane
XLOC_004482	Ca2_v3.0:12043267-12075498	J-380-15	J-700-30	2.17013	0.0083	PREDICTED: uncharacterized protein LOC11576 isoform X1
XLOC_001224	Ca1_v3.0:50971140-50993372	J-380-15	J-700-30	3.14734	0.0062	probable LRR receptor-like serine/threonine-protein kinase At3g4757	protein phosphorylation	integral component of membrane	protein serine/threonine kinase activity,ATP binding	EC:2.7.11
XLOC_003949	Ca2_v3.0:49416721-49420557	J-380-15	J-700-30	-2.72349	0.01425	proline dehydrogenase 2, mitochondrial-like	proline catabolic process,oxidation-reduction process		proline dehydrogenase activity	EC:1.5.99.8
XLOC_015107	Ca5_v3.0:27491695-27494015	J-380-15	J-700-30	2.31354	0.00335	protein ASPARTIC PROTEASE IN GUARD CELL 2-like	proteolysis		aspartic-type endopeptidase activity	EC:3.4.23
XLOC_005199	Ca2_v3.0:52501366-52503138	J-380-15	J-700-30	2.20713	0.0427	Putative glutamine amidotransferase-like protein RP44 family
XLOC_019852	Ca7_v3.0:3068016-3070470	J-380-15	J-700-30	-3.14402	0.0073	putative nuclease HARBI1
XLOC_011344	Ca4_v3.0:49439951-49441932	J-380-15	J-700-30	2.04567	0.0324	regulator of Vps4 activity in the MVB pathway protein	response to oxidative stress,protein transport
XLOC_000819	Ca1_v3.0:36617549-36627587	J-380-15	J-700-30	4.78725	0.01225	respiratory burst oxidase-like protein	oxidation-reduction process,cellular oxidant detoxification	integral component of membrane	peroxidase activity,calcium ion binding,oxidoreductase activity, acting on NAD(P)H, oxygen as acceptor	EC:1.11.1.7
XLOC_016349	Ca6_v3.0:38809309-38814293	J-380-15	J-700-30	2.18066	0.00715	RHO guanyl-nucleotide exchange factor	positive regulation of GTPase activity		Rho guanyl-nucleotide exchange factor activity
XLOC_020491	Ca7_v3.0:15444666-15446930	J-380-15	J-700-30	4.021	0.01055	salicylate carboxymethyltransferase-like	methylation		methyltransferase activity
XLOC_020492	Ca7_v3.0:15462614-15465366	J-380-15	J-700-30	3.47942	0.0011	salicylate carboxymethyltransferase-like	methylation		methyltransferase activity
XLOC_009386	Ca4_v3.0:45397444-45398181	J-380-15	J-700-30	-2.9191	0.0329	SAUR-like auxin-responsive family protein	response to auxin
XLOC_004486	Ca2_v3.0:12161249-12165014	J-380-15	J-700-30	-5.25167	0.00215	sesquiterpene synthase	metabolic process		magnesium ion binding,terpene synthase activity
XLOC_020259	Ca7_v3.0:10280688-10283550	J-380-15	J-700-30	-2.10041	5e-05	SNF1-related kinase regulatory subunit gamma 1	phosphorylation		kinase activity
XLOC_017701	Ca6_v3.0:1580855-1582661	J-380-15	J-700-30	2.92815	0.00895	specific tissue protein 1
XLOC_008821	Ca4_v3.0:9101233-9103108	J-380-15	J-700-30	2.10869	0.0405	stearoyl-acyl-carrier desaturase	fatty acid metabolic process,oxidation-reduction process		acyl-[acyl-carrier-protein] desaturase activity	EC:1.14.19.2,EC:1.14.19
XLOC_002772	Ca1_v3.0:52081557-52083984	J-380-15	J-700-30	-2.28387	0.0001	stem-specific TSJT1-like protein
XLOC_002026	Ca1_v3.0:13661977-13823911	J-380-15	J-700-30	2.37188	0.0099	terpene synthase 1-like isoform X1
XLOC_003779	Ca2_v3.0:43836546-43837812	J-380-15	J-700-30	2.03204	0.00295	thioredoxin H2	sulfate assimilation,protein folding,glycerol ether metabolic process,cellular response to oxidative stress,cell redox homeostasis,oxidation-reduction process	cytosol,plasma membrane	protein disulfide oxidoreductase activity,oxidoreductase activity, acting on a sulfur group of donors, disulfide as acceptor
XLOC_017624	Ca6_v3.0:70527709-70530967	J-380-15	J-700-30	2.47999	0.00705	TPX2 (targeting protein for Xklp2) family protein	activation of protein kinase activity,regulation of mitotic spindle organization	spindle,microtubule
XLOC_023451	Ca8_v3.0:4132658-4133667	J-380-15	J-700-30	-2.34633	0.0052	transcription factor HEC2
XLOC_004664	Ca2_v3.0:27411487-27420439	J-380-15	J-700-30	2.04928	0.0443	transmembrane amino acid transporter family protein		integral component of membrane
XLOC_002620	Ca1_v3.0:49359708-49361133	J-380-15	J-700-30	2.2727	0.0161	transmembrane protein 45A-like		integral component of membrane
XLOC_017573	Ca6_v3.0:69318178-69320596	J-380-15	J-700-30	-2.48386	0.0196	transmembrane protein, putative		membrane
XLOC_019787	Ca7_v3.0:1917733-1921117	J-380-15	J-700-30	-2.54185	5e-05	trehalose-6-phosphate synthase domain protein	trehalose biosynthetic process	mitochondrion,cytosol	catalytic activity
XLOC_003810	Ca2_v3.0:44704284-44706732	J-380-15	J-700-30	-2.11731	0.02075	UDP-glucosyltransferase family protein	metabolic process		transferase activity, transferring hexosyl groups
XLOC_015607	Ca5_v3.0:77472856-77474719	J-380-15	J-700-30	2.07665	0.0235	UDP-glucosyltransferase family protein	metabolic process		transferase activity, transferring hexosyl groups
XLOC_002991	Ca2_v3.0:441443-442875	J-380-15	J-700-30	2.00621	0.00305	uncharacterized protein LOC11514326
XLOC_020019	Ca7_v3.0:5996594-5997489	J-380-15	J-700-30	2.22984	0.0315	uncharacterized protein LOC16766477
XLOC_011771	Ca4_v3.0:58682838-58683878	J-380-15	J-700-30	2.08663	5e-05	universal stress family protein	response to stress	vacuole
XLOC_005939	Ca3_v3.0:59854902-59857156	J-380-15	J-700-30	2.58877	0.01865	vestitone reductase	defense response,flavonoid biosynthetic process,oxidation-reduction process		oxidoreductase activity,coenzyme binding
XLOC_020450	Ca7_v3.0:14422139-14427177	J-380-15	J-700-30	2.57432	0.04675	wall associated kinase-like protein	protein phosphorylation	integral component of membrane	protein serine/threonine kinase activity,ATP binding	EC:2.7.11
XLOC_014434	Ca5_v3.0:10154561-10156218	J-380-15	J-700-30	-2.1021	0.03985	WRKY family transcription factor
XLOC_007532	Ca3_v3.0:59401841-59403953	J-380-15	J-700-30	-2.28093	0.00625	WRKY transcription factor
XLOC_009573	Ca4_v3.0:50398851-50403153	J-380-15	J-700-30	2.07713	0.00875	zinc finger CCCH domain-containing protein 15 isoform X1
XLOC_012544	Ca5_v3.0:6390699-6391823	J-380-15	J-700-30	-2.32251	0.00145	zinc finger protein ZAT1			metal ion binding
XLOC_014312	Ca5_v3.0:7788711-7792038	J-380-15	J-700-30	2.39288	0.00225	zinc-binding alcohol dehydrogenase family protein	oxidation-reduction process		zinc ion binding,oxidoreductase activity
XLOC_016983	Ca6_v3.0:57733658-57737261	J-380-15	K-380-15	3.73796	5e-05	6S ribosomal protein L3	ribosomal large subunit assembly,translation	cytosolic large ribosomal subunit	structural constituent of ribosome
XLOC_006100	Ca3_v3.0:64094929-64154304	J-380-15	K-380-15	2.41584	0.0245	7-methylxanthosine synthase 1-like
XLOC_003491	Ca2_v3.0:15319987-15323303	J-380-15	K-380-15	-5.77673	0.01945	aldehyde dehydrogenase family 3 member H1-like
XLOC_000188	Ca1_v3.0:3140197-3143473	J-380-15	K-380-15	2.52785	0.0454	ankyrin repeat-containing protein At5g262-like		integral component of membrane
XLOC_023822	Ca8_v3.0:16913740-16929840	J-380-15	K-380-15	5.62115	0.0251	APO protein 3, mitochondrial-like
XLOC_010980	Ca4_v3.0:25183073-25186379	J-380-15	K-380-15	-3.87061	0.0297	armadillo/beta-catenin-like repeat protein
XLOC_016463	Ca6_v3.0:44582597-44587069	J-380-15	K-380-15	2.08409	0.0083	auxin-induced protein IAA6-like isoform X1
XLOC_005713	Ca3_v3.0:50444036-50446986	J-380-15	K-380-15	-2.4302	0.0005	beta-amyrin 24-hydroxylase-like	oxidation-reduction process	integral component of membrane	monooxygenase activity,iron ion binding,oxidoreductase activity, acting on paired donors, with incorporation or reduction of molecular oxygen,heme binding
XLOC_017636	Ca6_v3.0:100759-109634	J-380-15	K-380-15	-3.50651	0.00335	beta-amyrin synthase			intramolecular transferase activity
XLOC_016967	Ca6_v3.0:57482933-57487547	J-380-15	K-380-15	2.21881	0.019	beta-xylosidase/alpha-L-arabinofuranosidase-like protein	xylan catabolic process	extracellular region	xylan 1,4-beta-xylosidase activity,alpha-L-arabinofuranosidase activity	EC:3.2.1.55,EC:3.2.1.37
XLOC_010733	Ca4_v3.0:10131535-10133359	J-380-15	K-380-15	-2.99308	0.02515	calcium-dependent lipid-binding (CaLB domain) family protein
XLOC_015633	Ca5_v3.0:78872850-78878616	J-380-15	K-380-15	-3.52765	0.0157	cellulose synthase-like protein D3	cellulose biosynthetic process,cell wall organization	integral component of membrane	cellulose synthase (UDP-forming) activity	EC:2.4.1.12
XLOC_012592	Ca5_v3.0:7331632-7341395	J-380-15	K-380-15	-3.66464	0.01305	chromosome-associated kinesin KIF4A-like protein	microtubule-based movement		microtubule motor activity,ATP binding,microtubule binding	EC:3.6.1.15
XLOC_022909	Ca7_v3.0:55821437-55825385	J-380-15	K-380-15	2.15673	0.03395	cyclic nucleotide-gated ion channel 1	regulation of transcription, DNA-templated,ion transmembrane transport	integral component of membrane	DNA-binding transcription factor activity,ion channel activity,sequence-specific DNA binding
XLOC_004165	Ca2_v3.0:1231282-1237938	J-380-15	K-380-15	-2.03858	0.0003	cytochrome P45 71D1-like	oxidation-reduction process	integral component of membrane	monooxygenase activity,iron ion binding,oxidoreductase activity, acting on paired donors, with incorporation or reduction of molecular oxygen,heme binding
XLOC_018217	Ca6_v3.0:33319982-33323545	J-380-15	K-380-15	3.96271	0.01285	cytochrome P45 family 71 protein	oxidation-reduction process		monooxygenase activity,iron ion binding,oxidoreductase activity, acting on paired donors, with incorporation or reduction of molecular oxygen,heme binding
XLOC_018115	Ca6_v3.0:22612115-22618087	J-380-15	K-380-15	-2.79753	0.00075	cytochrome P45 family monooxygenase	oxidation-reduction process	integral component of membrane	monooxygenase activity,iron ion binding,oxidoreductase activity, acting on paired donors, with incorporation or reduction of molecular oxygen,heme binding
XLOC_018644	Ca6_v3.0:51888245-51894214	J-380-15	K-380-15	2.13484	0.038	dihydroflavonol 4-reductase-like protein			catalytic activity,coenzyme binding
XLOC_015454	Ca5_v3.0:60568147-60568972	J-380-15	K-380-15	-2.02371	0.0051	dirigent protein 21-like		integral component of membrane
XLOC_022938	Ca7_v3.0:56745424-56753021	J-380-15	K-380-15	-3.25879	0.0002	F-box SKP2A-like protein
XLOC_006398	Ca3_v3.0:69906084-69925044	J-380-15	K-380-15	2.12637	0.01325	fusaric acid resistance family protein		integral component of membrane
XLOC_007473	Ca3_v3.0:57264751-57268150	J-380-15	K-380-15	-2.80784	0.0008	GDSL esterase/lipase CPRD49-like
XLOC_007475	Ca3_v3.0:57283667-57286100	J-380-15	K-380-15	-2.09439	5e-05	GDSL esterase/lipase CPRD49-like
XLOC_009486	Ca4_v3.0:48266832-48268552	J-380-15	K-380-15	2.1084	0.03965	GEM-like protein 4
XLOC_011228	Ca4_v3.0:46431727-46434469	J-380-15	K-380-15	-4.56436	0.00095	glutathione S-transferase tau			transferase activity
XLOC_003198	Ca2_v3.0:4942089-4944494	J-380-15	K-380-15	-2.13786	0.002	glycine-rich cell wall structural protein-like
XLOC_021528	Ca7_v3.0:1249285-1255618	J-380-15	K-380-15	-2.12882	0.0058	glycoside hydrolase family 1 protein	carbohydrate metabolic process		hydrolase activity, hydrolyzing O-glycosyl compounds
XLOC_019764	Ca7_v3.0:1593897-1596382	J-380-15	K-380-15	-2.24951	0.0319	heat shock 7 kDa protein		cell wall,plasma membrane,chloroplast	ATP binding
XLOC_016500	Ca6_v3.0:46146499-46152063	J-380-15	K-380-15	-3.4853	0.00135	helix loop helix DNA-binding domain protein			DNA binding,protein dimerization activity
XLOC_003963	Ca2_v3.0:49958954-49962435	J-380-15	K-380-15	-2.3845	0.00095	hypothetical protein CDL12_24923
XLOC_013491	Ca5_v3.0:32224784-32227097	J-380-15	K-380-15	-2.07768	0.01165	hypothetical protein TSUD_37884
XLOC_012468	Ca5_v3.0:4972251-4973868	J-380-15	K-380-15	-2.36705	0.00565	kunitz-type elastase inhibitor BrEI-like precursor	negative regulation of endopeptidase activity		endopeptidase inhibitor activity
XLOC_014752	Ca5_v3.0:16212886-16218685	J-380-15	K-380-15	3.12159	5e-05	linoleate 13S-lipoxygenase 2-1, chloroplastic-like	oxylipin biosynthetic process,oxidation-reduction process		oxidoreductase activity, acting on single donors with incorporation of molecular oxygen, incorporation of two atoms of oxygen,metal ion binding	EC:1.13.11
XLOC_021255	Ca7_v3.0:57829227-57906495	J-380-15	K-380-15	-3.58517	5e-05	linoleate 9S-lipoxygenase-like	oxylipin biosynthetic process,oxidation-reduction process		oxidoreductase activity, acting on single donors with incorporation of molecular oxygen, incorporation of two atoms of oxygen,metal ion binding	EC:1.13.11
XLOC_009902	Ca4_v3.0:57276668-57297658	J-380-15	K-380-15	2.12991	0.00605	LRR and NB-ARC domain disease resistance protein	defense response	integral component of membrane	ADP binding
XLOC_021895	Ca7_v3.0:7741717-7747057	J-380-15	K-380-15	-5.43205	0.00035	MADS-box transcription factor	maintenance of inflorescence meristem identity,fruit development,regulation of transcription, DNA-templated	nucleus	DNA binding,DNA-binding transcription factor activity,protein dimerization activity
XLOC_022784	Ca7_v3.0:51109273-51127288	J-380-15	K-380-15	-3.2521	0.0003	MADS-box transcription factor	regulation of transcription, DNA-templated	nucleus	DNA binding,DNA-binding transcription factor activity,protein dimerization activity
XLOC_024824	Ca8_v3.0:21748206-21757159	J-380-15	K-380-15	-2.81818	0.03495	MADS-box transcription factor	regulation of transcription, DNA-templated	nucleus	DNA binding,DNA-binding transcription factor activity,protein dimerization activity
XLOC_023997	Ca8_v3.0:25263419-25266299	J-380-15	K-380-15	-3.53604	0.0015	methylecgonone reductase-like
XLOC_023999	Ca8_v3.0:25323370-25325263	J-380-15	K-380-15	-2.28875	0.00015	methylecgonone reductase-like
XLOC_022212	Ca7_v3.0:15258671-15259505	J-380-15	K-380-15	2.22111	0.04505	MYB family transcription factor		nucleus	DNA binding
XLOC_016779	Ca6_v3.0:53618056-53621644	J-380-15	K-380-15	-5.08003	0.02345	NADH dehydrogenase [ubiquinone] iron-sulfur protein 1, mitochondrial
XLOC_010739	Ca4_v3.0:10225204-10234890	J-380-15	K-380-15	-3.82788	0.0495	NBS-LRR type disease resistance protein	defense response		ATP binding,ADP binding
XLOC_005006	Ca2_v3.0:48639720-48644697	J-380-15	K-380-15	3.88769	0.0041	O-acyltransferase WSD1-like
XLOC_008011	Ca3_v3.0:69416691-69420282	J-380-15	K-380-15	-3.23435	0.0198	peptide transporter	transport	integral component of membrane	transporter activity
XLOC_024937	Ca8_v3.0:25751905-25757782	J-380-15	K-380-15	3.47547	5e-05	phosphoethanolamine N-methyltransferase-like isoform X1
XLOC_024033	Ca8_v3.0:26354592-26362018	J-380-15	K-380-15	-2.06306	0.0001	poly(A) polymerase-like protein	RNA 3'-end processing,RNA polyadenylation	nucleus,integral component of membrane	RNA binding,polynucleotide adenylyltransferase activity	EC:2.7.7.19
XLOC_012375	Ca5_v3.0:3346988-3347714	J-380-15	K-380-15	2.25008	0.0167	polyketide cyclase/dehydrase and lipid transporter
XLOC_012255	Ca5_v3.0:1019692-1021995	J-380-15	K-380-15	-2.03297	0.0239	polyol/monosaccharide transporter 1	transmembrane transport	integral component of membrane	transmembrane transporter activity
XLOC_025010	Ca8_v3.0:27337903-27339805	J-380-15	K-380-15	-2.11786	0.0104	polyol/monosaccharide transporter 1	transmembrane transport	integral component of membrane	transmembrane transporter activity
XLOC_001611	Ca1_v3.0:2882993-2886074	J-380-15	K-380-15	-2.56147	0.0146	PREDICTED: actin-like
XLOC_024966	Ca8_v3.0:26486588-26490077	J-380-15	K-380-15	-5.78701	0.00015	PREDICTED: uncharacterized protein LOC11488592
XLOC_011352	Ca4_v3.0:49645798-49651363	J-380-15	K-380-15	-2.9886	0.0061	PREDICTED: uncharacterized protein LOC15851897	phosphorylation	membrane	nucleotide binding,protein kinase activity
XLOC_001224	Ca1_v3.0:50971140-50993372	J-380-15	K-380-15	3.67213	0.0026	probable LRR receptor-like serine/threonine-protein kinase At3g4757	protein phosphorylation	integral component of membrane	protein serine/threonine kinase activity,ATP binding	EC:2.7.11
XLOC_015273	Ca5_v3.0:38557616-38566924	J-380-15	K-380-15	4.92831	0.01255	probable serine/threonine-protein kinase WNK3
XLOC_011203	Ca4_v3.0:45671685-45675801	J-380-15	K-380-15	-2.34842	0.0012	protein NUCLEAR FUSION DEFECTIVE 4
XLOC_017118	Ca6_v3.0:60517651-60522957	J-380-15	K-380-15	-2.10536	0.013	putative pentatricopeptide repeat-containing protein At1g127, mitochondrial
XLOC_013955	Ca5_v3.0:754250-759305	J-380-15	K-380-15	5.31585	0.025	RING/U-box protein			zinc ion binding
XLOC_004486	Ca2_v3.0:12161249-12165014	J-380-15	K-380-15	-3.54954	0.0001	sesquiterpene synthase	metabolic process		magnesium ion binding,terpene synthase activity
XLOC_017701	Ca6_v3.0:1580855-1582661	J-380-15	K-380-15	3.11479	0.00595	specific tissue protein 1
XLOC_008810	Ca4_v3.0:8783215-8787420	J-380-15	K-380-15	2.13201	0.0213	spermine/spermidine synthase	polyamine metabolic process		transferase activity
XLOC_017140	Ca6_v3.0:60865581-60877758	J-380-15	K-380-15	3.52806	0.0158	thiazole biosynthetic enzyme	response to stress,thiamine biosynthetic process,thiazole biosynthetic process,oxidation-reduction process	cytosol,chloroplast stroma	oxidoreductase activity
XLOC_000628	Ca1_v3.0:18550088-18566475	J-380-15	K-380-15	-3.21241	0.0017	truncated transcription factor CAULIFLOWER A-like	regulation of transcription, DNA-templated	nucleus	DNA binding,DNA-binding transcription factor activity,protein dimerization activity
XLOC_018114	Ca6_v3.0:22588912-22590862	J-380-15	K-380-15	-3.33575	0.00275	UDP-glucose flavonoid 3-O-glucosyltransferase 7	metabolic process		transferase activity, transferring hexosyl groups
XLOC_003810	Ca2_v3.0:44704284-44706732	J-380-15	K-380-15	-3.28488	0.0206	UDP-glucosyltransferase family protein	metabolic process		transferase activity, transferring hexosyl groups
XLOC_021441	Ca7_v3.0:62170968-62173479	J-380-15	K-380-15	2.02486	0.02735	UDP-glucosyltransferase family protein	metabolic process		transferase activity, transferring hexosyl groups
XLOC_015786	Ca6_v3.0:1678957-1685000	J-380-15	K-380-15	3.20432	0.003	UPF496 protein At4g3432-like
XLOC_005162	Ca2_v3.0:51944777-51947257	J-380-15	K-380-15	-3.32243	5e-05	zinc-binding dehydrogenase family oxidoreductase	oxidation-reduction process		zinc ion binding,oxidoreductase activity
XLOC_002805	Ca1_v3.0:52674190-52677667	J-380-15	K-380-30	-3.84848	0.0283	(3S,6E)-nerolidol synthase 1-like
XLOC_018787	Ca6_v3.0:54665787-54667785	J-380-15	K-380-30	2.55736	0.04975	2-hydroxyisoflavanone synthase-like	oxidation-reduction process		monooxygenase activity,iron ion binding,oxidoreductase activity, acting on paired donors, with incorporation or reduction of molecular oxygen,heme binding
XLOC_016983	Ca6_v3.0:57733658-57737261	J-380-15	K-380-30	4.30736	5e-05	6S ribosomal protein L3	ribosomal large subunit assembly,translation	cytosolic large ribosomal subunit	structural constituent of ribosome
XLOC_017071	Ca6_v3.0:59456999-59458688	J-380-15	K-380-30	3.3515	0.01815	9-cis-epoxycarotenoid dioxygenase NCED3, chloroplastic-like	oxidation-reduction process		oxidoreductase activity, acting on single donors with incorporation of molecular oxygen, incorporation of two atoms of oxygen	EC:1.13.11
XLOC_002422	Ca1_v3.0:45273877-45275348	J-380-15	K-380-30	-2.04933	0.0468	ABA-responsive protein	defense response,response to biotic stimulus
XLOC_022416	Ca7_v3.0:21928906-21941314	J-380-15	K-380-30	2.03011	0.00025	ABC transporter B family member 2-like isoform X2
XLOC_024684	Ca8_v3.0:11439335-11453341	J-380-15	K-380-30	2.04804	0.0388	ABC transporter C family member 1-like isoform X1
XLOC_006902	Ca3_v3.0:4971533-4975551	J-380-15	K-380-30	-2.27686	0.0307	ABI five-binding protein	regulation of cellular process
XLOC_003197	Ca2_v3.0:4875751-4877564	J-380-15	K-380-30	-3.6169	5e-05	abscisic acid and environmental stress-inducible protein isoform X2
XLOC_003491	Ca2_v3.0:15319987-15323303	J-380-15	K-380-30	-4.5037	0.01395	aldehyde dehydrogenase family 3 member H1-like
XLOC_017843	Ca6_v3.0:5881064-5884155	J-380-15	K-380-30	2.00546	0.00015	alpha carbonic anhydrase 7-like
XLOC_019887	Ca7_v3.0:3680731-3692300	J-380-15	K-380-30	-2.34579	0.0007	alpha-aminoadipic semialdehyde synthase isoform X3	oxidation-reduction process	integral component of membrane	oxidoreductase activity
XLOC_015002	Ca5_v3.0:23290111-23291724	J-380-15	K-380-30	2.28745	0.0154	ammonium transporter 1 protein	ammonium transmembrane transport	integral component of membrane	ammonium transmembrane transporter activity
XLOC_000901	Ca1_v3.0:43299800-43307675	J-380-15	K-380-30	2.62918	0.00595	ankyrin repeat plant-like protein		integral component of membrane
XLOC_000188	Ca1_v3.0:3140197-3143473	J-380-15	K-380-30	2.72834	0.0364	ankyrin repeat-containing protein At5g262-like		integral component of membrane
XLOC_009862	Ca4_v3.0:56491903-56493766	J-380-15	K-380-30	-2.15575	0.00215	AP2/ERF and B3 domain-containing transcription repressor TEM1	regulation of transcription, DNA-templated	nucleus	DNA binding,DNA-binding transcription factor activity
XLOC_023822	Ca8_v3.0:16913740-16929840	J-380-15	K-380-30	4.38536	0.0286	APO protein 3, mitochondrial-like
XLOC_013285	Ca5_v3.0:22810181-22815657	J-380-15	K-380-30	-5.82975	5e-05	asparagine synthetase [glutamine-hydrolyzing] protein	asparagine biosynthetic process		asparagine synthase (glutamine-hydrolyzing) activity	EC:6.3.5.4
XLOC_021909	Ca7_v3.0:7981671-7985796	J-380-15	K-380-30	-2.15441	0.0093	ATP-dependent chaperone ClpB	protein metabolic process		ATP binding
XLOC_021647	Ca7_v3.0:3409807-3417200	J-380-15	K-380-30	2.08294	0.00035	auxin response factor 19 isoform X3
XLOC_022952	Ca7_v3.0:57129971-57133429	J-380-15	K-380-30	-2.20978	0.00045	auxin-binding protein ABP19a-like		extracellular region	manganese ion binding,nutrient reservoir activity
XLOC_001268	Ca1_v3.0:51745663-51747186	J-380-15	K-380-30	-2.14062	5e-05	auxin-repressed 12.5 kDa protein	multicellular organism development
XLOC_022108	Ca7_v3.0:11918391-11921415	J-380-15	K-380-30	-2.85263	5e-05	beta-amylase 3, chloroplastic-like	polysaccharide catabolic process		beta-amylase activity	EC:3.2.1.2
XLOC_017636	Ca6_v3.0:100759-109634	J-380-15	K-380-30	-2.08484	0.00695	beta-amyrin synthase			intramolecular transferase activity
XLOC_016967	Ca6_v3.0:57482933-57487547	J-380-15	K-380-30	2.64772	0.009	beta-xylosidase/alpha-L-arabinofuranosidase-like protein	xylan catabolic process	extracellular region	xylan 1,4-beta-xylosidase activity,alpha-L-arabinofuranosidase activity	EC:3.2.1.55,EC:3.2.1.37
XLOC_014329	Ca5_v3.0:8038686-8040886	J-380-15	K-380-30	-2.43096	5e-05	bidirectional sugar transporter N3	carbohydrate transport	plasma membrane,integral component of membrane
XLOC_016922	Ca6_v3.0:56719002-56722586	J-380-15	K-380-30	2.2204	0.00045	branched-chain amino acid aminotransferase	branched-chain amino acid metabolic process		L-leucine transaminase activity,L-valine transaminase activity,L-isoleucine transaminase activity	EC:2.6.1.42
XLOC_012536	Ca5_v3.0:6071461-6079349	J-380-15	K-380-30	-2.02809	0.0035	branched-chain-amino-acid aminotransferase 2, chloroplastic	branched-chain amino acid metabolic process	integral component of membrane	L-leucine transaminase activity,L-valine transaminase activity,L-isoleucine transaminase activity	EC:2.6.1.42
XLOC_012133	Ca4_v3.0:1227994-1229653	J-380-15	K-380-30	2.12084	0.01165	BZIP transcription factor bZIP124	regulation of transcription, DNA-templated,seed germination		DNA-binding transcription factor activity,sequence-specific DNA binding,transcription regulatory region DNA binding,protein heterodimerization activity
XLOC_023116	Ca7_v3.0:61937759-61944466	J-380-15	K-380-30	-2.3932	0.01625	BZIP transcription factor bZIP8, putative
XLOC_017993	Ca6_v3.0:12806915-12816029	J-380-15	K-380-30	2.69638	0.0005	caffeic acid O-methyltransferase	methylation		O-methyltransferase activity,protein dimerization activity
XLOC_010648	Ca4_v3.0:7405235-7407690	J-380-15	K-380-30	-3.23236	0.00675	calcium-binding EF-hand protein		integral component of membrane	calcium ion binding
XLOC_008394	Ca3_v3.0:75678446-75680315	J-380-15	K-380-30	3.27	0.01875	caleosin CLO1-1		integral component of membrane
XLOC_000457	Ca1_v3.0:9206242-9210215	J-380-15	K-380-30	3.52589	0.0025	calmodulin-binding protein
XLOC_016796	Ca6_v3.0:54001884-54003051	J-380-15	K-380-30	2.18069	0.0353	calmodulin-binding protein
XLOC_016268	Ca6_v3.0:32041803-32044018	J-380-15	K-380-30	-2.76187	0.01995	cationic amino acid transporter 6, chloroplastic-like	amino acid transmembrane transport	integral component of membrane	amino acid transmembrane transporter activity
XLOC_000019	Ca1_v3.0:311298-313488	J-380-15	K-380-30	-2.18849	0.00025	CBL-interacting kinase	protein phosphorylation,signal transduction		protein serine/threonine kinase activity,ATP binding	EC:2.7.11
XLOC_025271	Ca_scaffold_5586_v3.0:238-2839	J-380-15	K-380-30	-2.69667	0.038	CC-NBS-LRR disease resistance protein	defense response	integral component of membrane	ADP binding
XLOC_023268	Ca8_v3.0:934244-971208	J-380-15	K-380-30	2.70219	5e-05	chalcone synthase 1-like
XLOC_022239	Ca7_v3.0:16160809-16161693	J-380-15	K-380-30	-3.4013	5e-05	chaperone DnaJ domain protein
XLOC_023549	Ca8_v3.0:5847192-5848096	J-380-15	K-380-30	-4.34328	5e-05	chaperone protein dnaJ 11, chloroplastic-like
XLOC_012592	Ca5_v3.0:7331632-7341395	J-380-15	K-380-30	-3.37421	0.00965	chromosome-associated kinesin KIF4A-like protein	microtubule-based movement		microtubule motor activity,ATP binding,microtubule binding	EC:3.6.1.15
XLOC_006916	Ca3_v3.0:5723464-5731652	J-380-15	K-380-30	2.29807	0.03075	COBRA-like protein 2 precursor	cellulose microfibril organization,cell growth	anchored component of membrane
XLOC_011903	Ca4_v3.0:60782350-60785997	J-380-15	K-380-30	2.55389	0.0002	cysteine synthase	cysteine biosynthetic process from serine		cysteine synthase activity,lyase activity	EC:2.5.1.47
XLOC_002224	Ca1_v3.0:35746591-35750517	J-380-15	K-380-30	-5.68735	0.00085	cytidine/deoxycytidylate deaminase family protein			zinc ion binding,hydrolase activity
XLOC_004165	Ca2_v3.0:1231282-1237938	J-380-15	K-380-30	-3.41012	0.0001	cytochrome P45 71D1-like	oxidation-reduction process	integral component of membrane	monooxygenase activity,iron ion binding,oxidoreductase activity, acting on paired donors, with incorporation or reduction of molecular oxygen,heme binding
XLOC_022012	Ca7_v3.0:9831015-9833626	J-380-15	K-380-30	2.64986	5e-05	cytochrome P45 family 71 protein	oxidation-reduction process	integral component of membrane	monooxygenase activity,iron ion binding,oxidoreductase activity, acting on paired donors, with incorporation or reduction of molecular oxygen,heme binding
XLOC_022218	Ca7_v3.0:15512148-15517400	J-380-15	K-380-30	2.53965	0.0111	cytochrome P45 family protein	oxidation-reduction process	integral component of membrane	monooxygenase activity,iron ion binding,oxidoreductase activity, acting on paired donors, with incorporation or reduction of molecular oxygen,heme binding
XLOC_014287	Ca5_v3.0:7189938-7191090	J-380-15	K-380-30	-2.98229	0.0094	dicarboxylate carrier protein	dicarboxylic acid transport,mitochondrial transport,transmembrane transport	intracellular,integral component of membrane	dicarboxylic acid transmembrane transporter activity,oxidative phosphorylation uncoupler activity
XLOC_018369	Ca6_v3.0:43678196-43679142	J-380-15	K-380-30	2.41202	0.01055	dirigent protein 22-like
XLOC_025374	Ca_scaffold_5764_v3.0:8021-11568	J-380-15	K-380-30	-2.21267	0.00805	disease resistance protein (CC-NBS-LRR class) family protein	defense response		ADP binding
XLOC_016432	Ca6_v3.0:43694894-43695749	J-380-15	K-380-30	2.10628	0.0419	disease resistance response protein
XLOC_002423	Ca1_v3.0:45284721-45286829	J-380-15	K-380-30	3.14857	5e-05	disease-resistance response protein	defense response,response to biotic stimulus
XLOC_003066	Ca2_v3.0:1754483-1767959	J-380-15	K-380-30	-2.42637	0.00765	DNA mismatch repair protein MSH5	meiotic mismatch repair involved in reciprocal meiotic recombination,chiasma assembly	condensed nuclear chromosome,germ cell nucleus	ATP binding,mismatched DNA binding
XLOC_003668	Ca2_v3.0:38910266-38912908	J-380-15	K-380-30	2.61816	0.01715	DNA-3-methyladenine glycosylase I	base-excision repair		DNA-3-methyladenine glycosylase activity	EC:3.2.2.21,EC:3.2.2.2
XLOC_019962	Ca7_v3.0:4964217-4969454	J-380-15	K-380-30	-2.53903	0.01425	DNA-directed RNA polymerase 1B, mitochondrial-like isoform X2
XLOC_002747	Ca1_v3.0:51634906-51637605	J-380-15	K-380-30	-3.16475	0.00765	dnaJ homolog subfamily B member 13-like	protein folding		unfolded protein binding
XLOC_020285	Ca7_v3.0:10692300-10693786	J-380-15	K-380-30	-2.83815	0.03255	DUF1442 family protein
XLOC_023222	Ca8_v3.0:381065-382838	J-380-15	K-380-30	-2.43343	0.0027	DUF15 family protein
XLOC_019227	Ca6_v3.0:63791717-63793822	J-380-15	K-380-30	2.03877	0.02715	DUF56 family protein
XLOC_011980	Ca4_v3.0:62403618-62408319	J-380-15	K-380-30	2.59178	0.0181	E3 ubiquitin ligase PUB14, putative	protein ubiquitination		ubiquitin-protein transferase activity,ligase activity
XLOC_001115	Ca1_v3.0:49129612-49131236	J-380-15	K-380-30	-4.05777	5e-05	eukaryotic aspartyl protease family protein	proteolysis		aspartic-type endopeptidase activity	EC:3.4.23
XLOC_002611	Ca1_v3.0:49137540-49139090	J-380-15	K-380-30	-2.52202	0.00035	extracellular dermal glycoprotein	proteolysis		aspartic-type endopeptidase activity	EC:3.4.23
XLOC_016013	Ca6_v3.0:8955239-8957824	J-380-15	K-380-30	2.17105	0.0005	FAF-like protein
XLOC_000223	Ca1_v3.0:3777224-3778397	J-380-15	K-380-30	2.89108	0.00025	fasciclin domain protein		integral component of membrane
XLOC_017173	Ca6_v3.0:61443588-61444850	J-380-15	K-380-30	4.49412	0.01055	fasciclin domain protein
XLOC_017174	Ca6_v3.0:61447186-61448116	J-380-15	K-380-30	4.31632	0.0092	fasciclin domain protein		integral component of membrane
XLOC_000258	Ca1_v3.0:4305297-4306491	J-380-15	K-380-30	-2.15711	0.00755	fasciclin-like arabinogalactan protein
XLOC_019069	Ca6_v3.0:60947848-60949142	J-380-15	K-380-30	-3.4273	5e-05	f-box family protein
XLOC_018453	Ca6_v3.0:47280087-47281474	J-380-15	K-380-30	-2.68038	0.03925	F-box protein
XLOC_001143	Ca1_v3.0:49484957-49487010	J-380-15	K-380-30	-2.25476	0.00515	F-box protein interaction domain protein
XLOC_022938	Ca7_v3.0:56745424-56753021	J-380-15	K-380-30	-2.09551	0.0024	F-box SKP2A-like protein
XLOC_006398	Ca3_v3.0:69906084-69925044	J-380-15	K-380-30	2.45913	0.00535	fusaric acid resistance family protein		integral component of membrane
XLOC_000061	Ca1_v3.0:1062789-1064681	J-380-15	K-380-30	-2.54267	5e-05	galactose oxidase/kelch repeat protein
XLOC_008610	Ca4_v3.0:3139959-3141329	J-380-15	K-380-30	-2.27947	5e-05	GASA domain-containing protein precursor		integral component of membrane
XLOC_007473	Ca3_v3.0:57264751-57268150	J-380-15	K-380-30	-5.03668	0.0069	GDSL esterase/lipase CPRD49-like
XLOC_015125	Ca5_v3.0:28486509-28490724	J-380-15	K-380-30	3.58369	0.0043	GDSL-like lipase/acylhydrolase			hydrolase activity, acting on ester bonds
XLOC_019095	Ca6_v3.0:61558748-61561429	J-380-15	K-380-30	2.84191	5e-05	GDSL-like lipase/acylhydrolase			hydrolase activity, acting on ester bonds
XLOC_011897	Ca4_v3.0:60659098-60663562	J-380-15	K-380-30	3.35554	0.01915	gibberellin 2-oxidase	oxidation-reduction process		iron ion binding,oxidoreductase activity
XLOC_001121	Ca1_v3.0:49235501-49237848	J-380-15	K-380-30	5.18503	0.01935	glucose-6-phosphate/phosphate translocator 2, chloroplastic-like	carbohydrate transmembrane transport	integral component of membrane	transporter activity
XLOC_010523	Ca4_v3.0:4364738-4365858	J-380-15	K-380-30	2.15376	0.03685	glutaredoxin-like protein, putative	cell redox homeostasis,oxidation-reduction process	cell	electron transfer activity,protein disulfide oxidoreductase activity
XLOC_011228	Ca4_v3.0:46431727-46434469	J-380-15	K-380-30	-3.90385	0.00045	glutathione S-transferase tau			transferase activity
XLOC_018279	Ca6_v3.0:38788781-38790945	J-380-15	K-380-30	3.65991	0.0003	glutathione S-transferase, amino-terminal domain protein			transferase activity
XLOC_003198	Ca2_v3.0:4942089-4944494	J-380-15	K-380-30	-2.15291	0.0022	glycine-rich cell wall structural protein-like
XLOC_001122	Ca1_v3.0:49239655-49243362	J-380-15	K-380-30	3.29933	0.0194	glycoside hydrolase family 1 protein	carbohydrate metabolic process	integral component of membrane	hydrolase activity, hydrolyzing O-glycosyl compounds
XLOC_019182	Ca6_v3.0:63100775-63104491	J-380-15	K-380-30	3.33558	0.01155	glycoside hydrolase family 5 protein	carbohydrate metabolic process,actin filament organization		hydrolase activity, hydrolyzing O-glycosyl compounds,actin filament binding
XLOC_012503	Ca5_v3.0:5625857-5628775	J-380-15	K-380-30	-3.52201	0.0177	glycosyl hydrolase family 9 protein	carbohydrate metabolic process	integral component of membrane	hydrolase activity, hydrolyzing O-glycosyl compounds
XLOC_011471	Ca4_v3.0:52164908-52167132	J-380-15	K-380-30	-2.94319	5e-05	haloacid dehalogenase-like hydrolase	metabolic process		hydrolase activity
XLOC_008034	Ca3_v3.0:69890416-69900198	J-380-15	K-380-30	-2.49818	5e-05	heat shock cognate 7 kDa protein 2-like
XLOC_024741	Ca8_v3.0:14273968-14277218	J-380-15	K-380-30	-2.89733	0.00075	heat shock protein 83	protein folding,response to stress		ATP binding,unfolded protein binding
XLOC_000087	Ca1_v3.0:1504079-1505816	J-380-15	K-380-30	2.0479	0.02305	histidine phosphotransfer protein	phosphorelay signal transduction system	intracellular
XLOC_019601	Ca6_v3.0:7392902-7394704	J-380-15	K-380-30	-2.82738	0.005	HXXXD-type acyl-transferase family protein			transferase activity, transferring acyl groups other than amino-acyl groups
XLOC_002430	Ca1_v3.0:45388870-45390958	J-380-15	K-380-30	2.32917	0.0207	hybrid signal transduction histidine kinase M
XLOC_025179	Ca_scaffold_4724_v3.0:2-2302	J-380-15	K-380-30	-3.12598	0.0134	hypothetical protein GLYMA_15G831
XLOC_019938	Ca7_v3.0:4534390-4537383	J-380-15	K-380-30	2.20065	5e-05	hypothetical protein GLYMA_7G248
XLOC_006329	Ca3_v3.0:68587706-68589434	J-380-15	K-380-30	6.17462	0.04445	hypothetical protein glysoja_1916
XLOC_019592	Ca6_v3.0:1891951-1892791	J-380-15	K-380-30	-2.85782	0.032	hypothetical protein KK1_12296
XLOC_015248	Ca5_v3.0:36533810-36536057	J-380-15	K-380-30	2.23407	0.0411	hypothetical protein MTR_5g24973
XLOC_015675	Ca5_v3.0:23292386-23293156	J-380-15	K-380-30	2.16648	0.00675	hypothetical protein TSUD_12665
XLOC_011656	Ca4_v3.0:56171985-56179205	J-380-15	K-380-30	-2.19194	0.02405	hypothetical protein TSUD_3967
XLOC_017009	Ca6_v3.0:58047755-58050214	J-380-15	K-380-30	-2.62775	0.01725	import inner membrane translocase subunit TIM22		integral component of membrane
XLOC_002641	Ca1_v3.0:49857764-49861140	J-380-15	K-380-30	-3.29935	5e-05	inactive beta-amylase 9	polysaccharide catabolic process		beta-amylase activity	EC:3.2.1.2
XLOC_021282	Ca7_v3.0:58441820-58443430	J-380-15	K-380-30	4.71223	0.00075	inorganic pyrophosphatase 2-like
XLOC_023003	Ca7_v3.0:58445047-58447385	J-380-15	K-380-30	2.67289	0.00245	inorganic pyrophosphatase 2-like
XLOC_000964	Ca1_v3.0:45625283-45626843	J-380-15	K-380-30	2.07454	0.00725	insoluble matrix shell protein 4-like
XLOC_023024	Ca7_v3.0:59218610-59228652	J-380-15	K-380-30	-3.59261	0.00445	insulin-degrading enzyme
XLOC_016828	Ca6_v3.0:54685055-54687594	J-380-15	K-380-30	4.07075	5e-05	isoflavone 4'-O-methyltransferase	methylation		O-methyltransferase activity,isoflavone 4'-O-methyltransferase activity,protein dimerization activity	EC:2.1.1.46
XLOC_018788	Ca6_v3.0:54670243-54672667	J-380-15	K-380-30	4.45164	5e-05	isoflavone synthase	oxidation-reduction process		monooxygenase activity,iron ion binding,oxidoreductase activity, acting on paired donors, with incorporation or reduction of molecular oxygen,heme binding
XLOC_024854	Ca8_v3.0:23007614-23008564	J-380-15	K-380-30	-2.90145	0.0004	kunitz-type trypsin inhibitor-like 2 protein-like precursor	negative regulation of endopeptidase activity	extracellular region	serine-type endopeptidase inhibitor activity
XLOC_004366	Ca2_v3.0:7049383-7052886	J-380-15	K-380-30	3.73758	5e-05	laccase/diphenol oxidase family protein	lignin biosynthetic process,lignin catabolic process,oxidation-reduction process	apoplast	copper ion binding,oxidoreductase activity, oxidizing metal ions,hydroquinone:oxygen oxidoreductase activity	EC:1.1.3,EC:1.1.3.2
XLOC_018350	Ca6_v3.0:42822269-42827283	J-380-15	K-380-30	2.07481	5e-05	laccase/diphenol oxidase family protein	lignin catabolic process,oxidation-reduction process	apoplast	copper ion binding,hydroquinone:oxygen oxidoreductase activity	EC:1.1.3,EC:1.1.3.2
XLOC_012083	Ca4_v3.0:64673740-64675604	J-380-15	K-380-30	-5.64558	0.00815	legumin storage protein			nutrient reservoir activity
XLOC_016950	Ca6_v3.0:57107946-57108889	J-380-15	K-380-30	2.26005	0.0023	leguminosin group485 secreted peptide
XLOC_005851	Ca3_v3.0:57587627-57593297	J-380-15	K-380-30	-2.90878	0.02965	leucoanthocyanidin dioxygenase-like	oxidation-reduction process		iron ion binding,dioxygenase activity
XLOC_017736	Ca6_v3.0:2769191-2775795	J-380-15	K-380-30	2.05218	5e-05	linoleate 13S-lipoxygenase 2-1, related protein	oxylipin biosynthetic process,oxidation-reduction process		oxidoreductase activity, acting on single donors with incorporation of molecular oxygen, incorporation of two atoms of oxygen,metal ion binding	EC:1.13.11
XLOC_021255	Ca7_v3.0:57829227-57906495	J-380-15	K-380-30	-3.32114	5e-05	linoleate 9S-lipoxygenase-like	oxylipin biosynthetic process,oxidation-reduction process		oxidoreductase activity, acting on single donors with incorporation of molecular oxygen, incorporation of two atoms of oxygen,metal ion binding	EC:1.13.11
XLOC_018138	Ca6_v3.0:24303936-24305943	J-380-15	K-380-30	2.32237	5e-05	Lipid transfer protein	lipid transport		lipid binding
XLOC_023427	Ca8_v3.0:3678558-3680051	J-380-15	K-380-30	-4.1103	0.00085	LOB domain-containing protein 37
XLOC_015123	Ca5_v3.0:28439076-28440832	J-380-15	K-380-30	-3.46413	0.0047	localized small heat shock protein
XLOC_022310	Ca7_v3.0:17791186-17797451	J-380-15	K-380-30	2.69881	0.0021	long-chain-alcohol oxidase FAO1-like protein	oxidation-reduction process	integral component of membrane	long-chain-alcohol oxidase activity,flavin adenine dinucleotide binding	EC:1.1.3.2
XLOC_017115	Ca6_v3.0:60490077-60499796	J-380-15	K-380-30	2.21018	0.0081	long-chain-fatty-acid CoA ligase (AMP-forming)	metabolic process		ligase activity
XLOC_009902	Ca4_v3.0:57276668-57297658	J-380-15	K-380-30	2.40777	0.00345	LRR and NB-ARC domain disease resistance protein	defense response	integral component of membrane	ADP binding
XLOC_021895	Ca7_v3.0:7741717-7747057	J-380-15	K-380-30	-2.37584	0.0002	MADS-box transcription factor	maintenance of inflorescence meristem identity,fruit development,regulation of transcription, DNA-templated	nucleus	DNA binding,DNA-binding transcription factor activity,protein dimerization activity
XLOC_022784	Ca7_v3.0:51109273-51127288	J-380-15	K-380-30	-2.00915	0.0015	MADS-box transcription factor	regulation of transcription, DNA-templated	nucleus	DNA binding,DNA-binding transcription factor activity,protein dimerization activity
XLOC_024824	Ca8_v3.0:21748206-21757159	J-380-15	K-380-30	-3.91495	0.03955	MADS-box transcription factor	regulation of transcription, DNA-templated	nucleus	DNA binding,DNA-binding transcription factor activity,protein dimerization activity
XLOC_023997	Ca8_v3.0:25263419-25266299	J-380-15	K-380-30	-3.31803	0.00185	methylecgonone reductase-like
XLOC_021756	Ca7_v3.0:5225005-5225676	J-380-15	K-380-30	-3.48273	0.00465	monothiol glutaredoxin-S2-like	cell redox homeostasis,oxidation-reduction process	cell	electron transfer activity,protein disulfide oxidoreductase activity
XLOC_012574	Ca5_v3.0:6977375-6979286	J-380-15	K-380-30	-3.30115	0.02005	myb transcription factor			DNA binding
XLOC_015888	Ca6_v3.0:3942475-3944054	J-380-15	K-380-30	2.65085	5e-05	myb transcription factor			DNA binding
XLOC_017958	Ca6_v3.0:10806331-10808463	J-380-15	K-380-30	-3.26404	0.02205	myb transcription factor			DNA binding
XLOC_022887	Ca7_v3.0:54863774-54865091	J-380-15	K-380-30	2.56096	0.00075	myb transcription factor			DNA binding
XLOC_010170	Ca4_v3.0:62566180-62568864	J-380-15	K-380-30	-2.34652	0.0264	myb-related transcription factor LBM1			DNA binding
XLOC_021297	Ca7_v3.0:58699358-58704203	J-380-15	K-380-30	-3.2789	5e-05	myo-inositol oxygenase	inositol catabolic process,oxidation-reduction process	cytoplasm	iron ion binding,inositol oxygenase activity	EC:1.13.99.1
XLOC_014364	Ca5_v3.0:8844634-8846381	J-380-15	K-380-30	-2.35235	0.01325	NAC-like transcription factor	regulation of transcription, DNA-templated	nucleus	DNA binding
XLOC_001323	Ca1_v3.0:52643832-52645247	J-380-15	K-380-30	-3.11102	0.01805	NAD(P)H:quinone oxidoreductase, type IV protein	negative regulation of transcription, DNA-templated,oxidation-reduction process		FMN binding,oxidoreductase activity
XLOC_017567	Ca6_v3.0:69225384-69227565	J-380-15	K-380-30	-2.46775	0.0002	nematode resistance HSPRO2-like protein	defense response
XLOC_017831	Ca6_v3.0:5622703-5626702	J-380-15	K-380-30	2.22217	0.00025	nucleotide/sugar transporter family protein	carbohydrate transport	integral component of membrane
XLOC_005006	Ca2_v3.0:48639720-48644697	J-380-15	K-380-30	2.09893	0.04895	O-acyltransferase WSD1-like
XLOC_008594	Ca4_v3.0:2599749-2603423	J-380-15	K-380-30	4.47852	0.0206	patatin-like phospholipase	lipid catabolic process		hydrolase activity
XLOC_008011	Ca3_v3.0:69416691-69420282	J-380-15	K-380-30	-3.13446	0.01905	peptide transporter	transport	integral component of membrane	transporter activity
XLOC_003967	Ca2_v3.0:50174186-50175995	J-380-15	K-380-30	2.39704	0.00015	phenolic glucoside malonyltransferase 1-like			transferase activity, transferring acyl groups other than amino-acyl groups
XLOC_024937	Ca8_v3.0:25751905-25757782	J-380-15	K-380-30	4.63526	5e-05	phosphoethanolamine N-methyltransferase-like isoform X1
XLOC_020586	Ca7_v3.0:18183006-18190385	J-380-15	K-380-30	3.23806	0.00555	pinoresinol-lariciresinol reductase-like protein
XLOC_017518	Ca6_v3.0:68236722-68237909	J-380-15	K-380-30	3.48357	0.0107	plant cadmium resistance protein		membrane
XLOC_018812	Ca6_v3.0:55250628-55257632	J-380-15	K-380-30	-3.27989	0.0462	plant/F8B4-18 protein
XLOC_023109	Ca7_v3.0:61827871-61829532	J-380-15	K-380-30	-2.5991	0.0004	plastocyanin-like domain protein		integral component of membrane	electron transfer activity
XLOC_005854	Ca3_v3.0:57816719-57820427	J-380-15	K-380-30	2.59207	0.0004	Pmr5/Cas1p GDSL/SGNH-like acyl-esterase family protein
XLOC_024033	Ca8_v3.0:26354592-26362018	J-380-15	K-380-30	-2.07511	0.0001	poly(A) polymerase-like protein	RNA 3'-end processing,RNA polyadenylation	nucleus,integral component of membrane	RNA binding,polynucleotide adenylyltransferase activity	EC:2.7.7.19
XLOC_021542	Ca7_v3.0:1440830-1443175	J-380-15	K-380-30	-2.14638	0.0038	potassium channel tetramerization domain protein	protein homooligomerization
XLOC_001611	Ca1_v3.0:2882993-2886074	J-380-15	K-380-30	-2.18899	0.0145	PREDICTED: actin-like
XLOC_021168	Ca7_v3.0:55091712-55095798	J-380-15	K-380-30	-2.14461	0.0033	PREDICTED: LOW QUALITY PROTEIN: uncharacterized protein LOC114992
XLOC_019587	Ca6_v3.0:70747769-70749092	J-380-15	K-380-30	-3.35577	5e-05	PREDICTED: uncharacterized protein DDB_G27167-like
XLOC_024966	Ca8_v3.0:26486588-26490077	J-380-15	K-380-30	-5.88007	0.0003	PREDICTED: uncharacterized protein LOC11488592
XLOC_012146	Ca4_v3.0:12049498-12050069	J-380-15	K-380-30	3.10916	0.00705	PREDICTED: uncharacterized protein LOC1148931
XLOC_022439	Ca7_v3.0:22823752-22827353	J-380-15	K-380-30	-2.14782	0.0099	PREDICTED: uncharacterized protein LOC11489471 isoform X1
XLOC_010398	Ca4_v3.0:1383218-1384704	J-380-15	K-380-30	-3.00608	5e-05	PREDICTED: uncharacterized protein LOC11489629
XLOC_001552	Ca1_v3.0:1963227-1964378	J-380-15	K-380-30	2.52951	0.01605	PREDICTED: uncharacterized protein LOC11489777 isoform X2
XLOC_000603	Ca1_v3.0:16443696-16444489	J-380-15	K-380-30	2.61769	0.0375	PREDICTED: uncharacterized protein LOC1149231
XLOC_025044	Ca8_v3.0:28193103-28194322	J-380-15	K-380-30	-3.31092	5e-05	PREDICTED: uncharacterized protein LOC1149371
XLOC_008071	Ca3_v3.0:70445838-70447218	J-380-15	K-380-30	-2.27585	0.01475	PREDICTED: uncharacterized protein LOC1149574
XLOC_011275	Ca4_v3.0:47978362-47980309	J-380-15	K-380-30	2.62016	0.0067	PREDICTED: uncharacterized protein LOC11495981
XLOC_008664	Ca4_v3.0:4472255-4474572	J-380-15	K-380-30	-2.72606	5e-05	PREDICTED: uncharacterized protein LOC1149776
XLOC_024533	Ca8_v3.0:7454950-7456576	J-380-15	K-380-30	2.21561	0.03255	PREDICTED: uncharacterized protein LOC11498814 isoform X2
XLOC_004260	Ca2_v3.0:3424749-3425972	J-380-15	K-380-30	2.96992	0.0305	PREDICTED: uncharacterized protein LOC11499224
XLOC_012882	Ca5_v3.0:13210661-13211876	J-380-15	K-380-30	2.26842	5e-05	PREDICTED: uncharacterized protein LOC11512323
XLOC_017413	Ca6_v3.0:66180333-66184326	J-380-15	K-380-30	2.60184	0.00435	PREDICTED: uncharacterized protein LOC115171
XLOC_013343	Ca5_v3.0:24861601-24867368	J-380-15	K-380-30	-3.23307	0.00605	PREDICTED: uncharacterized protein LOC1156626
XLOC_000595	Ca1_v3.0:15501792-15505357	J-380-15	K-380-30	-2.19357	0.0344	PREDICTED: uncharacterized protein LOC115899
XLOC_020991	Ca7_v3.0:49274229-49277536	J-380-15	K-380-30	-3.56814	0.014	PREDICTED: uncharacterized protein LOC12662523
XLOC_011352	Ca4_v3.0:49645798-49651363	J-380-15	K-380-30	-3.46571	0.01315	PREDICTED: uncharacterized protein LOC15851897	phosphorylation	membrane	nucleotide binding,protein kinase activity
XLOC_018949	Ca6_v3.0:58304953-58306229	J-380-15	K-380-30	2.56386	0.04055	probable CCR4-associated factor 1 homolog 7	nuclear-transcribed mRNA catabolic process, deadenylation-dependent decay,RNA phosphodiester bond hydrolysis, exonucleolytic	nucleus,CCR4-NOT complex	nucleic acid binding,poly(A)-specific ribonuclease activity	EC:3.1.13,EC:3.1.15,EC:3.1.13.4
XLOC_010324	Ca4_v3.0:65410846-65411266	J-380-15	K-380-30	2.04142	0.0004	probable histone H2B.3		intracellular organelle
XLOC_001224	Ca1_v3.0:50971140-50993372	J-380-15	K-380-30	4.111	0.00115	probable LRR receptor-like serine/threonine-protein kinase At3g4757	protein phosphorylation	integral component of membrane	protein serine/threonine kinase activity,ATP binding	EC:2.7.11
XLOC_015273	Ca5_v3.0:38557616-38566924	J-380-15	K-380-30	5.56847	0.0118	probable serine/threonine-protein kinase WNK3
XLOC_025043	Ca8_v3.0:28149041-28149684	J-380-15	K-380-30	-2.46562	5e-05	programmed cell death protein 4-like
XLOC_010345	Ca4_v3.0:165444-168839	J-380-15	K-380-30	-3.49049	0.01575	prolyl oligopeptidase-like protein	proteolysis		serine-type endopeptidase activity,serine-type exopeptidase activity	EC:3.4.21
XLOC_003537	Ca2_v3.0:19434196-19435668	J-380-15	K-380-30	-2.26906	0.03325	protein EXORDIUM-like
XLOC_004618	Ca2_v3.0:19423606-19425144	J-380-15	K-380-30	-2.21444	0.0078	protein EXORDIUM-like
XLOC_025513	Ca_scaffold_6230_v3.0:9210-11458	J-380-15	K-380-30	-2.44938	0.02265	protein SODIUM POTASSIUM ROOT DEFECTIVE 2	metal ion transport		metal ion binding
XLOC_005742	Ca3_v3.0:51781786-51787997	J-380-15	K-380-30	2.11247	0.0153	protein SULFUR DEFICIENCY-INDUCED 1-like
XLOC_019852	Ca7_v3.0:3068016-3070470	J-380-15	K-380-30	-2.92862	0.01015	putative nuclease HARBI1
XLOC_007518	Ca3_v3.0:58901103-58910346	J-380-15	K-380-30	2.14374	0.0319	regulator of chromosome condensation (RCC1) family protein			metal ion binding
XLOC_000819	Ca1_v3.0:36617549-36627587	J-380-15	K-380-30	4.91101	0.01205	respiratory burst oxidase-like protein	oxidation-reduction process,cellular oxidant detoxification	integral component of membrane	peroxidase activity,calcium ion binding,oxidoreductase activity, acting on NAD(P)H, oxygen as acceptor	EC:1.11.1.7
XLOC_013955	Ca5_v3.0:754250-759305	J-380-15	K-380-30	5.31038	0.025	RING/U-box protein			zinc ion binding
XLOC_017137	Ca6_v3.0:60835231-60837374	J-380-15	K-380-30	2.09835	0.0405	S-adenosyl-L-methionine-dependent methyltransferase superfamily protein	methylation		methyltransferase activity
XLOC_021683	Ca7_v3.0:3988035-3990630	J-380-15	K-380-30	2.3557	0.00015	S-adenosylmethionine synthase	S-adenosylmethionine biosynthetic process,one-carbon metabolic process		methionine adenosyltransferase activity,ATP binding,metal ion binding	EC:2.5.1.6
XLOC_011077	Ca4_v3.0:36410850-36411831	J-380-15	K-380-30	-2.51198	0.02015	seed maturation protein
XLOC_001650	Ca1_v3.0:3681471-3682839	J-380-15	K-380-30	-2.21856	0.00055	senescence regulator
XLOC_011931	Ca4_v3.0:61511516-61515085	J-380-15	K-380-30	2.64826	0.03955	Serine/Threonine-kinase PBS1-like protein	protein phosphorylation		protein kinase activity,ATP binding
XLOC_014595	Ca5_v3.0:13101681-13104633	J-380-15	K-380-30	2.02195	0.02205	Serine/Threonine-kinase SAPK1-like protein	protein phosphorylation		protein serine/threonine kinase activity,ATP binding	EC:2.7.11
XLOC_004486	Ca2_v3.0:12161249-12165014	J-380-15	K-380-30	-5.03612	0.00015	sesquiterpene synthase	metabolic process		magnesium ion binding,terpene synthase activity
XLOC_006607	Ca3_v3.0:73788238-73794631	J-380-15	K-380-30	2.29898	0.024	short-chain dehydrogenase reductase 3b-like isoform X1
XLOC_007139	Ca3_v3.0:34316059-34317318	J-380-15	K-380-30	3.78977	0.0014	signal anchor, putative	protein phosphorylation		protein serine/threonine kinase activity,calcium ion binding,ATP binding	EC:2.7.11
XLOC_020259	Ca7_v3.0:10280688-10283550	J-380-15	K-380-30	-2.1367	5e-05	SNF1-related kinase regulatory subunit gamma 1	phosphorylation		kinase activity
XLOC_017701	Ca6_v3.0:1580855-1582661	J-380-15	K-380-30	2.30743	0.02635	specific tissue protein 1
XLOC_002772	Ca1_v3.0:52081557-52083984	J-380-15	K-380-30	-2.78716	5e-05	stem-specific TSJT1-like protein
XLOC_016864	Ca6_v3.0:55424778-55433873	J-380-15	K-380-30	-2.54367	0.02655	stem-specific TSJT1-like protein		integral component of membrane
XLOC_003595	Ca2_v3.0:32000190-32003658	J-380-15	K-380-30	-3.53379	0.0026	sugar transport protein 5-like	transmembrane transport	integral component of membrane	transmembrane transporter activity
XLOC_002027	Ca1_v3.0:13661977-13823911	J-380-15	K-380-30	3.20136	0.0002	terpene synthase 1-like isoform X1
XLOC_017140	Ca6_v3.0:60865581-60877758	J-380-15	K-380-30	4.20331	0.00695	thiazole biosynthetic enzyme	response to stress,thiamine biosynthetic process,thiazole biosynthetic process,oxidation-reduction process	cytosol,chloroplast stroma	oxidoreductase activity
XLOC_025487	Ca_scaffold_6116_v3.0:16098-16743	J-380-15	K-380-30	-2.36333	0.0362	tonoplast dicarboxylate transporter-like protein	sodium ion transport,transmembrane transport	integral component of membrane	transporter activity
XLOC_017624	Ca6_v3.0:70527709-70530967	J-380-15	K-380-30	2.85131	0.003	TPX2 (targeting protein for Xklp2) family protein	activation of protein kinase activity,regulation of mitotic spindle organization	spindle,microtubule
XLOC_004664	Ca2_v3.0:27411487-27420439	J-380-15	K-380-30	2.69157	0.0153	transmembrane amino acid transporter family protein		integral component of membrane
XLOC_005559	Ca3_v3.0:34612744-34621012	J-380-15	K-380-30	2.3556	0.0143	transmembrane amino acid transporter family protein		integral component of membrane
XLOC_002620	Ca1_v3.0:49359708-49361133	J-380-15	K-380-30	2.21031	0.01865	transmembrane protein 45A-like		integral component of membrane
XLOC_003597	Ca2_v3.0:32430291-32431854	J-380-15	K-380-30	-2.14239	0.00035	transmembrane protein, putative		integral component of membrane
XLOC_011054	Ca4_v3.0:34903885-34904411	J-380-15	K-380-30	2.20961	0.0381	transmembrane protein, putative		integral component of membrane
XLOC_023629	Ca8_v3.0:7311880-7315742	J-380-15	K-380-30	-2.02027	0.0002	transmembrane protein, putative		integral component of membrane
XLOC_019787	Ca7_v3.0:1917733-1921117	J-380-15	K-380-30	-2.32477	0.00015	trehalose-6-phosphate synthase domain protein	trehalose biosynthetic process	mitochondrion,cytosol	catalytic activity
XLOC_023452	Ca8_v3.0:4149879-4156200	J-380-15	K-380-30	-2.50182	5e-05	triacylglycerol lipase-like protein	lipid metabolic process	integral component of membrane	hydrolase activity
XLOC_022105	Ca7_v3.0:11762907-11794236	J-380-15	K-380-30	2.00438	0.00105	tRNA/rRNA methyltransferase SpoU family protein	RNA methylation,RNA processing		RNA binding,RNA methyltransferase activity
XLOC_000628	Ca1_v3.0:18550088-18566475	J-380-15	K-380-30	-2.19274	0.0054	truncated transcription factor CAULIFLOWER A-like	regulation of transcription, DNA-templated	nucleus	DNA binding,DNA-binding transcription factor activity,protein dimerization activity
XLOC_002760	Ca1_v3.0:51903278-51917466	J-380-15	K-380-30	-2.26291	5e-05	tyrosine kinase family protein	activation of MAPKK activity	intracellular	ATP binding,MAP kinase kinase kinase activity	EC:2.7.11.25,EC:2.7.11
XLOC_013277	Ca5_v3.0:22379984-22384933	J-380-15	K-380-30	2.60833	0.0031	tyrosine kinase family protein	protein phosphorylation	integral component of membrane	protein kinase activity,ATP binding
XLOC_018114	Ca6_v3.0:22588912-22590862	J-380-15	K-380-30	-2.30447	0.00225	UDP-glucose flavonoid 3-O-glucosyltransferase 7	metabolic process		transferase activity, transferring hexosyl groups
XLOC_003810	Ca2_v3.0:44704284-44706732	J-380-15	K-380-30	-2.64816	0.01575	UDP-glucosyltransferase family protein	metabolic process		transferase activity, transferring hexosyl groups
XLOC_015607	Ca5_v3.0:77472856-77474719	J-380-15	K-380-30	3.32125	0.002	UDP-glucosyltransferase family protein	metabolic process		transferase activity, transferring hexosyl groups
XLOC_011839	Ca4_v3.0:59848538-59849881	J-380-15	K-380-30	-2.00685	0.0286	universal stress family protein	response to stress
XLOC_007143	Ca3_v3.0:34326676-34327053	J-380-15	K-380-30	2.52566	0.0002	unknow protein
XLOC_015723	Ca6_v3.0:126059-126508	J-380-15	K-380-30	3.63054	0.00115	unknow protein
XLOC_020450	Ca7_v3.0:14422139-14427177	J-380-15	K-380-30	2.60254	0.0427	wall associated kinase-like protein	protein phosphorylation	integral component of membrane	protein serine/threonine kinase activity,ATP binding	EC:2.7.11
XLOC_013150	Ca5_v3.0:19525876-19530126	J-380-15	K-380-30	3.04167	0.0454	WAT1-related protein At4g83	transmembrane transport	integral component of membrane	transmembrane transporter activity
XLOC_001715	Ca1_v3.0:4913118-4913969	J-380-15	K-380-30	-2.45401	5e-05	wound-responsive family protein
XLOC_017111	Ca6_v3.0:60424602-60427107	J-380-15	K-380-30	-2.1798	5e-05	xyloglucan endotransglucosylase/hydrolase family protein	xyloglucan metabolic process,cell wall biogenesis,cell wall organization	cell wall,integral component of membrane,apoplast	hydrolase activity, hydrolyzing O-glycosyl compounds,xyloglucan:xyloglucosyl transferase activity	EC:2.4.1.27
XLOC_021576	Ca7_v3.0:2164126-2165461	J-380-15	K-380-30	-3.22764	0.0061	xyloglucan endotransglucosylase/hydrolase protein 22-like	xyloglucan metabolic process,cell wall biogenesis,cell wall organization	cell wall,apoplast	hydrolase activity, hydrolyzing O-glycosyl compounds,xyloglucan:xyloglucosyl transferase activity	EC:2.4.1.27
XLOC_017638	Ca6_v3.0:124138-126021	J-380-15	K-380-30	3.47061	0.00435	ycf68 protein
XLOC_009573	Ca4_v3.0:50398851-50403153	J-380-15	K-380-30	2.52337	0.00235	zinc finger CCCH domain-containing protein 15 isoform X1
XLOC_017617	Ca6_v3.0:70407521-70410799	J-380-15	K-380-30	2.08656	0.0432	zinc finger protein 4-like			metal ion binding
XLOC_012544	Ca5_v3.0:6390699-6391823	J-380-15	K-380-30	-2.73061	0.0004	zinc finger protein ZAT1			metal ion binding
XLOC_004803	Ca2_v3.0:42283169-42284246	J-380-15	K-380-30	-2.10852	0.00385	zinc finger, C3HC4 type (RING finger) protein			metal ion binding
XLOC_014312	Ca5_v3.0:7788711-7792038	J-380-15	K-380-30	2.85386	0.0007	zinc-binding alcohol dehydrogenase family protein	oxidation-reduction process		zinc ion binding,oxidoreductase activity
XLOC_025519	Ca_scaffold_6247_v3.0:277-3780	J-380-15	K-380-30	-2.79297	0.01275	zinc-binding alcohol dehydrogenase family protein	oxidation-reduction process		zinc ion binding,oxidoreductase activity
XLOC_016983	Ca6_v3.0:57733658-57737261	J-380-15	K-550-15	4.35744	5e-05	6S ribosomal protein L3	ribosomal large subunit assembly,translation	cytosolic large ribosomal subunit	structural constituent of ribosome
XLOC_014380	Ca5_v3.0:9149458-9151596	J-380-15	K-550-15	-2.6197	0.0413	ABC transporter G family member 5		integral component of membrane	ATP binding,ATPase activity	EC:3.6.1.3,EC:3.6.1.15
XLOC_006902	Ca3_v3.0:4971533-4975551	J-380-15	K-550-15	-3.10882	0.02875	ABI five-binding protein	regulation of cellular process
XLOC_003197	Ca2_v3.0:4875751-4877564	J-380-15	K-550-15	-4.24493	5e-05	abscisic acid and environmental stress-inducible protein isoform X2
XLOC_003491	Ca2_v3.0:15319987-15323303	J-380-15	K-550-15	-3.96555	0.0089	aldehyde dehydrogenase family 3 member H1-like
XLOC_024580	Ca8_v3.0:8289917-8294259	J-380-15	K-550-15	2.01274	0.0443	alpha/beta superfamily hydrolase			hydrolase activity
XLOC_019887	Ca7_v3.0:3680731-3692300	J-380-15	K-550-15	-2.44345	0.00125	alpha-aminoadipic semialdehyde synthase isoform X3	oxidation-reduction process	integral component of membrane	oxidoreductase activity
XLOC_015002	Ca5_v3.0:23290111-23291724	J-380-15	K-550-15	2.02521	0.02655	ammonium transporter 1 protein	ammonium transmembrane transport	integral component of membrane	ammonium transmembrane transporter activity
XLOC_023567	Ca8_v3.0:6047263-6048019	J-380-15	K-550-15	2.55897	0.04395	anaphase-promoting complex subunit 11 RING-H2 finger protein			zinc ion binding
XLOC_000188	Ca1_v3.0:3140197-3143473	J-380-15	K-550-15	2.88291	0.03095	ankyrin repeat-containing protein At5g262-like		integral component of membrane
XLOC_023822	Ca8_v3.0:16913740-16929840	J-380-15	K-550-15	4.34953	0.0289	APO protein 3, mitochondrial-like
XLOC_013285	Ca5_v3.0:22810181-22815657	J-380-15	K-550-15	-6.72749	5e-05	asparagine synthetase [glutamine-hydrolyzing] protein	asparagine biosynthetic process		asparagine synthase (glutamine-hydrolyzing) activity	EC:6.3.5.4
XLOC_001268	Ca1_v3.0:51745663-51747186	J-380-15	K-550-15	-2.07281	0.0001	auxin-repressed 12.5 kDa protein	multicellular organism development
XLOC_006775	Ca3_v3.0:76550140-76553053	J-380-15	K-550-15	-2.34708	0.00265	B3 domain-containing transcription factor NGA1	regulation of transcription, DNA-templated	nucleus	DNA binding
XLOC_017965	Ca6_v3.0:11119807-11120585	J-380-15	K-550-15	2.0209	0.02545	B-box type zinc finger protein		intracellular	zinc ion binding
XLOC_005713	Ca3_v3.0:50444036-50446986	J-380-15	K-550-15	-2.93948	5e-05	beta-amyrin 24-hydroxylase-like	oxidation-reduction process	integral component of membrane	monooxygenase activity,iron ion binding,oxidoreductase activity, acting on paired donors, with incorporation or reduction of molecular oxygen,heme binding
XLOC_017636	Ca6_v3.0:100759-109634	J-380-15	K-550-15	-4.34835	0.0069	beta-amyrin synthase			intramolecular transferase activity
XLOC_014329	Ca5_v3.0:8038686-8040886	J-380-15	K-550-15	-2.18878	5e-05	bidirectional sugar transporter N3	carbohydrate transport	plasma membrane,integral component of membrane
XLOC_023914	Ca8_v3.0:23084274-23092722	J-380-15	K-550-15	-2.26311	0.0003	BTB/POZ domain-containing protein At2g36 isoform X2
XLOC_017993	Ca6_v3.0:12806915-12816029	J-380-15	K-550-15	2.17875	0.0017	caffeic acid O-methyltransferase	methylation		O-methyltransferase activity,protein dimerization activity
XLOC_010648	Ca4_v3.0:7405235-7407690	J-380-15	K-550-15	-2.5143	0.0094	calcium-binding EF-hand protein		integral component of membrane	calcium ion binding
XLOC_000457	Ca1_v3.0:9206242-9210215	J-380-15	K-550-15	2.32174	0.02445	calmodulin-binding protein
XLOC_016268	Ca6_v3.0:32041803-32044018	J-380-15	K-550-15	-4.42071	0.04055	cationic amino acid transporter 6, chloroplastic-like	amino acid transmembrane transport	integral component of membrane	amino acid transmembrane transporter activity
XLOC_015633	Ca5_v3.0:78872850-78878616	J-380-15	K-550-15	-4.01803	0.01405	cellulose synthase-like protein D3	cellulose biosynthetic process,cell wall organization	integral component of membrane	cellulose synthase (UDP-forming) activity	EC:2.4.1.12
XLOC_023268	Ca8_v3.0:934244-971208	J-380-15	K-550-15	2.36753	5e-05	chalcone synthase 1-like
XLOC_023549	Ca8_v3.0:5847192-5848096	J-380-15	K-550-15	-2.84537	5e-05	chaperone protein dnaJ 11, chloroplastic-like
XLOC_012592	Ca5_v3.0:7331632-7341395	J-380-15	K-550-15	-3.7016	0.01915	chromosome-associated kinesin KIF4A-like protein	microtubule-based movement		microtubule motor activity,ATP binding,microtubule binding	EC:3.6.1.15
XLOC_001858	Ca1_v3.0:7913736-7928074	J-380-15	K-550-15	2.15672	0.03155	cyclic nucleotide-gated ion channel-like protein	ion transmembrane transport	integral component of membrane	ion channel activity
XLOC_002224	Ca1_v3.0:35746591-35750517	J-380-15	K-550-15	-5.98157	0.0028	cytidine/deoxycytidylate deaminase family protein			zinc ion binding,hydrolase activity
XLOC_004165	Ca2_v3.0:1231282-1237938	J-380-15	K-550-15	-5.95704	0.00685	cytochrome P45 71D1-like	oxidation-reduction process	integral component of membrane	monooxygenase activity,iron ion binding,oxidoreductase activity, acting on paired donors, with incorporation or reduction of molecular oxygen,heme binding
XLOC_018217	Ca6_v3.0:33319982-33323545	J-380-15	K-550-15	3.012	0.0278	cytochrome P45 family 71 protein	oxidation-reduction process		monooxygenase activity,iron ion binding,oxidoreductase activity, acting on paired donors, with incorporation or reduction of molecular oxygen,heme binding
XLOC_018115	Ca6_v3.0:22612115-22618087	J-380-15	K-550-15	-2.93799	0.0007	cytochrome P45 family monooxygenase	oxidation-reduction process	integral component of membrane	monooxygenase activity,iron ion binding,oxidoreductase activity, acting on paired donors, with incorporation or reduction of molecular oxygen,heme binding
XLOC_014287	Ca5_v3.0:7189938-7191090	J-380-15	K-550-15	-2.05169	0.0124	dicarboxylate carrier protein	dicarboxylic acid transport,mitochondrial transport,transmembrane transport	intracellular,integral component of membrane	dicarboxylic acid transmembrane transporter activity,oxidative phosphorylation uncoupler activity
XLOC_015454	Ca5_v3.0:60568147-60568972	J-380-15	K-550-15	-2.22615	0.0052	dirigent protein 21-like		integral component of membrane
XLOC_016432	Ca6_v3.0:43694894-43695749	J-380-15	K-550-15	2.5545	0.0192	disease resistance response protein
XLOC_002423	Ca1_v3.0:45284721-45286829	J-380-15	K-550-15	2.55682	0.0003	disease-resistance response protein	defense response,response to biotic stimulus
XLOC_003668	Ca2_v3.0:38910266-38912908	J-380-15	K-550-15	2.62865	0.0167	DNA-3-methyladenine glycosylase I	base-excision repair		DNA-3-methyladenine glycosylase activity	EC:3.2.2.21,EC:3.2.2.2
XLOC_002747	Ca1_v3.0:51634906-51637605	J-380-15	K-550-15	-2.04369	0.02655	dnaJ homolog subfamily B member 13-like	protein folding		unfolded protein binding
XLOC_021344	Ca7_v3.0:60000907-60002477	J-380-15	K-550-15	-4.3792	0.04555	DUF56 family protein
XLOC_010951	Ca4_v3.0:21945743-21954115	J-380-15	K-550-15	-5.08012	0.00985	DUF688 family protein
XLOC_009973	Ca4_v3.0:58544990-58546032	J-380-15	K-550-15	2.08884	0.0414	DUF761 domain protein
XLOC_001115	Ca1_v3.0:49129612-49131236	J-380-15	K-550-15	-2.80883	5e-05	eukaryotic aspartyl protease family protein	proteolysis		aspartic-type endopeptidase activity	EC:3.4.23
XLOC_002611	Ca1_v3.0:49137540-49139090	J-380-15	K-550-15	-2.50579	0.00025	extracellular dermal glycoprotein	proteolysis		aspartic-type endopeptidase activity	EC:3.4.23
XLOC_025454	Ca_scaffold_5946_v3.0:1-999	J-380-15	K-550-15	-2.26837	0.0263	farnesylcysteine lyase isoform X2
XLOC_006221	Ca3_v3.0:66633035-66637929	J-380-15	K-550-15	-2.19466	0.00025	fatty acid hydroxylase superfamily protein	fatty acid biosynthetic process,oxidation-reduction process	integral component of membrane	iron ion binding,oxidoreductase activity
XLOC_019069	Ca6_v3.0:60947848-60949142	J-380-15	K-550-15	-2.33818	5e-05	f-box family protein
XLOC_001143	Ca1_v3.0:49484957-49487010	J-380-15	K-550-15	-2.0264	0.00395	F-box protein interaction domain protein
XLOC_022938	Ca7_v3.0:56745424-56753021	J-380-15	K-550-15	-2.05401	0.0031	F-box SKP2A-like protein
XLOC_006398	Ca3_v3.0:69906084-69925044	J-380-15	K-550-15	2.42927	0.0054	fusaric acid resistance family protein		integral component of membrane
XLOC_003414	Ca2_v3.0:11942510-11945236	J-380-15	K-550-15	2.20559	0.03485	GDSL esterase/lipase At2g331-like			hydrolase activity, acting on ester bonds
XLOC_007473	Ca3_v3.0:57264751-57268150	J-380-15	K-550-15	-2.86728	0.00055	GDSL esterase/lipase CPRD49-like
XLOC_004321	Ca2_v3.0:4798288-4800250	J-380-15	K-550-15	2.30627	5e-05	GDSL-like lipase/acylhydrolase			hydrolase activity, acting on ester bonds
XLOC_008843	Ca4_v3.0:9641794-9647416	J-380-15	K-550-15	-3.7056	0.04895	GDSL-like lipase/acylhydrolase			hydrolase activity, acting on ester bonds
XLOC_011887	Ca4_v3.0:60516801-60519221	J-380-15	K-550-15	-2.27761	0.03465	GDSL-like lipase/acylhydrolase			hydrolase activity, acting on ester bonds
XLOC_015125	Ca5_v3.0:28486509-28490724	J-380-15	K-550-15	3.78356	0.00345	GDSL-like lipase/acylhydrolase			hydrolase activity, acting on ester bonds
XLOC_019095	Ca6_v3.0:61558748-61561429	J-380-15	K-550-15	2.68717	5e-05	GDSL-like lipase/acylhydrolase			hydrolase activity, acting on ester bonds
XLOC_011897	Ca4_v3.0:60659098-60663562	J-380-15	K-550-15	3.81597	0.0118	gibberellin 2-oxidase	oxidation-reduction process		iron ion binding,oxidoreductase activity
XLOC_010523	Ca4_v3.0:4364738-4365858	J-380-15	K-550-15	2.03214	0.0491	glutaredoxin-like protein, putative	cell redox homeostasis,oxidation-reduction process	cell	electron transfer activity,protein disulfide oxidoreductase activity
XLOC_011228	Ca4_v3.0:46431727-46434469	J-380-15	K-550-15	-4.33294	0.0006	glutathione S-transferase tau			transferase activity
XLOC_018279	Ca6_v3.0:38788781-38790945	J-380-15	K-550-15	2.18461	0.0071	glutathione S-transferase, amino-terminal domain protein			transferase activity
XLOC_021528	Ca7_v3.0:1249285-1255618	J-380-15	K-550-15	-2.17488	0.00805	glycoside hydrolase family 1 protein	carbohydrate metabolic process		hydrolase activity, hydrolyzing O-glycosyl compounds
XLOC_019182	Ca6_v3.0:63100775-63104491	J-380-15	K-550-15	3.32314	0.01165	glycoside hydrolase family 5 protein	carbohydrate metabolic process,actin filament organization		hydrolase activity, hydrolyzing O-glycosyl compounds,actin filament binding
XLOC_003285	Ca2_v3.0:8073769-8076667	J-380-15	K-550-15	-3.15414	0.04445	GYF domain protein
XLOC_011471	Ca4_v3.0:52164908-52167132	J-380-15	K-550-15	-3.15116	5e-05	haloacid dehalogenase-like hydrolase	metabolic process		hydrolase activity
XLOC_016159	Ca6_v3.0:19182108-19183505	J-380-15	K-550-15	-2.26745	0.0307	heat shock 22 kDa protein, mitochondrial isoform X2
XLOC_019764	Ca7_v3.0:1593897-1596382	J-380-15	K-550-15	-2.32773	0.02575	heat shock 7 kDa protein		cell wall,plasma membrane,chloroplast	ATP binding
XLOC_008034	Ca3_v3.0:69890416-69900198	J-380-15	K-550-15	-2.50771	5e-05	heat shock cognate 7 kDa protein 2-like
XLOC_024741	Ca8_v3.0:14273968-14277218	J-380-15	K-550-15	-2.32256	0.0008	heat shock protein 83	protein folding,response to stress		ATP binding,unfolded protein binding
XLOC_010253	Ca4_v3.0:64102942-64108915	J-380-15	K-550-15	-2.31287	0.0001	heat shock transcription factor A3			DNA binding
XLOC_016500	Ca6_v3.0:46146499-46152063	J-380-15	K-550-15	-3.09846	0.00085	helix loop helix DNA-binding domain protein			DNA binding,protein dimerization activity
XLOC_023014	Ca7_v3.0:58848166-58851332	J-380-15	K-550-15	-2.93121	0.0328	histidine-containing phosphotransfer protein 4-like	phosphorelay signal transduction system	intracellular
XLOC_010499	Ca4_v3.0:3885588-3891498	J-380-15	K-550-15	-2.27154	0.008	homeotic protein knotted-1 isoform X1	cell fate specification,regulation of transcription, DNA-templated,xylem and phloem pattern formation,xylem development	nucleus	sequence-specific DNA binding
XLOC_019601	Ca6_v3.0:7392902-7394704	J-380-15	K-550-15	-2.51696	0.00385	HXXXD-type acyl-transferase family protein			transferase activity, transferring acyl groups other than amino-acyl groups
XLOC_023692	Ca8_v3.0:9051808-9052941	J-380-15	K-550-15	-2.67739	0.04055	hydroxyproline-rich glycoprotein family protein, putative		integral component of membrane
XLOC_019592	Ca6_v3.0:1891951-1892791	J-380-15	K-550-15	-2.06855	0.0461	hypothetical protein KK1_12296
XLOC_018061	Ca6_v3.0:18950170-18967728	J-380-15	K-550-15	-2.20819	0.0131	hypothetical protein TSUD_25915
XLOC_002641	Ca1_v3.0:49857764-49861140	J-380-15	K-550-15	-2.7572	5e-05	inactive beta-amylase 9	polysaccharide catabolic process		beta-amylase activity	EC:3.2.1.2
XLOC_021282	Ca7_v3.0:58441820-58443430	J-380-15	K-550-15	3.06797	0.0074	inorganic pyrophosphatase 2-like
XLOC_002442	Ca1_v3.0:45636899-45637850	J-380-15	K-550-15	2.87882	5e-05	insoluble matrix shell protein 4-like
XLOC_023024	Ca7_v3.0:59218610-59228652	J-380-15	K-550-15	-2.24405	0.0035	insulin-degrading enzyme
XLOC_021119	Ca7_v3.0:53764815-53768977	J-380-15	K-550-15	-3.90418	0.0318	intracellular protein transporter USO1-like protein, putative	cell morphogenesis
XLOC_011624	Ca4_v3.0:55497037-55499978	J-380-15	K-550-15	-2.31062	0.0403	IQ calmodulin-binding motif protein
XLOC_018788	Ca6_v3.0:54670243-54672667	J-380-15	K-550-15	2.6314	5e-05	isoflavone synthase	oxidation-reduction process		monooxygenase activity,iron ion binding,oxidoreductase activity, acting on paired donors, with incorporation or reduction of molecular oxygen,heme binding
XLOC_024854	Ca8_v3.0:23007614-23008564	J-380-15	K-550-15	-2.27657	0.0005	kunitz-type trypsin inhibitor-like 2 protein-like precursor	negative regulation of endopeptidase activity	extracellular region	serine-type endopeptidase inhibitor activity
XLOC_004366	Ca2_v3.0:7049383-7052886	J-380-15	K-550-15	2.98405	0.00085	laccase/diphenol oxidase family protein	lignin biosynthetic process,lignin catabolic process,oxidation-reduction process	apoplast	copper ion binding,oxidoreductase activity, oxidizing metal ions,hydroquinone:oxygen oxidoreductase activity	EC:1.1.3,EC:1.1.3.2
XLOC_012083	Ca4_v3.0:64673740-64675604	J-380-15	K-550-15	-3.70526	0.0002	legumin storage protein			nutrient reservoir activity
XLOC_014752	Ca5_v3.0:16212886-16218685	J-380-15	K-550-15	3.29677	5e-05	linoleate 13S-lipoxygenase 2-1, chloroplastic-like	oxylipin biosynthetic process,oxidation-reduction process		oxidoreductase activity, acting on single donors with incorporation of molecular oxygen, incorporation of two atoms of oxygen,metal ion binding	EC:1.13.11
XLOC_021255	Ca7_v3.0:57829227-57906495	J-380-15	K-550-15	-4.51466	5e-05	linoleate 9S-lipoxygenase-like	oxylipin biosynthetic process,oxidation-reduction process		oxidoreductase activity, acting on single donors with incorporation of molecular oxygen, incorporation of two atoms of oxygen,metal ion binding	EC:1.13.11
XLOC_018138	Ca6_v3.0:24303936-24305943	J-380-15	K-550-15	2.04589	5e-05	Lipid transfer protein	lipid transport		lipid binding
XLOC_023427	Ca8_v3.0:3678558-3680051	J-380-15	K-550-15	-3.72647	0.0002	LOB domain-containing protein 37
XLOC_015123	Ca5_v3.0:28439076-28440832	J-380-15	K-550-15	-3.5771	0.00395	localized small heat shock protein
XLOC_022310	Ca7_v3.0:17791186-17797451	J-380-15	K-550-15	2.45531	0.0044	long-chain-alcohol oxidase FAO1-like protein	oxidation-reduction process	integral component of membrane	long-chain-alcohol oxidase activity,flavin adenine dinucleotide binding	EC:1.1.3.2
XLOC_021895	Ca7_v3.0:7741717-7747057	J-380-15	K-550-15	-4.76132	0.0004	MADS-box transcription factor	maintenance of inflorescence meristem identity,fruit development,regulation of transcription, DNA-templated	nucleus	DNA binding,DNA-binding transcription factor activity,protein dimerization activity
XLOC_022784	Ca7_v3.0:51109273-51127288	J-380-15	K-550-15	-3.22462	5e-05	MADS-box transcription factor	regulation of transcription, DNA-templated	nucleus	DNA binding,DNA-binding transcription factor activity,protein dimerization activity
XLOC_018876	Ca6_v3.0:56875173-56881968	J-380-15	K-550-15	-2.97645	0.0297	MADS-box transcription factor 23
XLOC_023997	Ca8_v3.0:25263419-25266299	J-380-15	K-550-15	-3.54068	0.003	methylecgonone reductase-like
XLOC_021756	Ca7_v3.0:5225005-5225676	J-380-15	K-550-15	-2.99863	0.00305	monothiol glutaredoxin-S2-like	cell redox homeostasis,oxidation-reduction process	cell	electron transfer activity,protein disulfide oxidoreductase activity
XLOC_022212	Ca7_v3.0:15258671-15259505	J-380-15	K-550-15	3.15629	0.01275	MYB family transcription factor		nucleus	DNA binding
XLOC_000155	Ca1_v3.0:2623111-2624396	J-380-15	K-550-15	2.55008	0.0495	myb transcription factor
XLOC_015888	Ca6_v3.0:3942475-3944054	J-380-15	K-550-15	2.33586	5e-05	myb transcription factor			DNA binding
XLOC_021297	Ca7_v3.0:58699358-58704203	J-380-15	K-550-15	-2.47125	5e-05	myo-inositol oxygenase	inositol catabolic process,oxidation-reduction process	cytoplasm	iron ion binding,inositol oxygenase activity	EC:1.13.99.1
XLOC_001323	Ca1_v3.0:52643832-52645247	J-380-15	K-550-15	-3.11466	0.03605	NAD(P)H:quinone oxidoreductase, type IV protein	negative regulation of transcription, DNA-templated,oxidation-reduction process		FMN binding,oxidoreductase activity
XLOC_004918	Ca2_v3.0:46540961-46545601	J-380-15	K-550-15	-2.39856	0.026	NADP-specific glutamate dehydrogenase	cellular amino acid metabolic process,oxidation-reduction process		oxidoreductase activity, acting on the CH-NH2 group of donors, NAD or NADP as acceptor
XLOC_010739	Ca4_v3.0:10225204-10234890	J-380-15	K-550-15	-2.48365	0.03875	NBS-LRR type disease resistance protein	defense response		ATP binding,ADP binding
XLOC_015071	Ca5_v3.0:25828031-25828937	J-380-15	K-550-15	2.64485	0.03985	neurofilament light polypeptide
XLOC_005006	Ca2_v3.0:48639720-48644697	J-380-15	K-550-15	3.62109	0.00555	O-acyltransferase WSD1-like
XLOC_008011	Ca3_v3.0:69416691-69420282	J-380-15	K-550-15	-3.87617	0.04675	peptide transporter	transport	integral component of membrane	transporter activity
XLOC_024937	Ca8_v3.0:25751905-25757782	J-380-15	K-550-15	5.0162	5e-05	phosphoethanolamine N-methyltransferase-like isoform X1
XLOC_019978	Ca7_v3.0:5283647-5286223	J-380-15	K-550-15	-2.49513	0.0427	plant integral membrane protein		plasma membrane,integral component of membrane
XLOC_023109	Ca7_v3.0:61827871-61829532	J-380-15	K-550-15	-2.39843	0.00015	plastocyanin-like domain protein		integral component of membrane	electron transfer activity
XLOC_005854	Ca3_v3.0:57816719-57820427	J-380-15	K-550-15	2.38902	0.00055	Pmr5/Cas1p GDSL/SGNH-like acyl-esterase family protein
XLOC_024033	Ca8_v3.0:26354592-26362018	J-380-15	K-550-15	-2.09356	0.0002	poly(A) polymerase-like protein	RNA 3'-end processing,RNA polyadenylation	nucleus,integral component of membrane	RNA binding,polynucleotide adenylyltransferase activity	EC:2.7.7.19
XLOC_012375	Ca5_v3.0:3346988-3347714	J-380-15	K-550-15	2.05446	0.02485	polyketide cyclase/dehydrase and lipid transporter
XLOC_021542	Ca7_v3.0:1440830-1443175	J-380-15	K-550-15	-2.16224	0.00265	potassium channel tetramerization domain protein	protein homooligomerization
XLOC_001611	Ca1_v3.0:2882993-2886074	J-380-15	K-550-15	-2.00119	0.02745	PREDICTED: actin-like
XLOC_021168	Ca7_v3.0:55091712-55095798	J-380-15	K-550-15	-2.6344	0.00165	PREDICTED: LOW QUALITY PROTEIN: uncharacterized protein LOC114992
XLOC_019587	Ca6_v3.0:70747769-70749092	J-380-15	K-550-15	-2.43202	5e-05	PREDICTED: uncharacterized protein DDB_G27167-like
XLOC_024966	Ca8_v3.0:26486588-26490077	J-380-15	K-550-15	-6.01817	0.00345	PREDICTED: uncharacterized protein LOC11488592
XLOC_012146	Ca4_v3.0:12049498-12050069	J-380-15	K-550-15	2.75322	0.0129	PREDICTED: uncharacterized protein LOC1148931
XLOC_022439	Ca7_v3.0:22823752-22827353	J-380-15	K-550-15	-4.82611	0.0021	PREDICTED: uncharacterized protein LOC11489471 isoform X1
XLOC_010398	Ca4_v3.0:1383218-1384704	J-380-15	K-550-15	-3.83819	5e-05	PREDICTED: uncharacterized protein LOC11489629
XLOC_011143	Ca4_v3.0:41460365-41460891	J-380-15	K-550-15	3.41656	0.01935	PREDICTED: uncharacterized protein LOC11497497
XLOC_004260	Ca2_v3.0:3424749-3425972	J-380-15	K-550-15	2.75093	0.0392	PREDICTED: uncharacterized protein LOC11499224
XLOC_013343	Ca5_v3.0:24861601-24867368	J-380-15	K-550-15	-6.56957	0.04555	PREDICTED: uncharacterized protein LOC1156626
XLOC_012731	Ca5_v3.0:10100530-10102080	J-380-15	K-550-15	-2.71956	0.01235	PREDICTED: uncharacterized protein LOC1158249
XLOC_000595	Ca1_v3.0:15501792-15505357	J-380-15	K-550-15	-3.5311	0.0162	PREDICTED: uncharacterized protein LOC115899
XLOC_011352	Ca4_v3.0:49645798-49651363	J-380-15	K-550-15	-5.0318	0.01285	PREDICTED: uncharacterized protein LOC15851897	phosphorylation	membrane	nucleotide binding,protein kinase activity
XLOC_000589	Ca1_v3.0:15015124-15017936	J-380-15	K-550-15	-2.175	0.0198	PREDICTED: uncharacterized protein LOC15852741
XLOC_001224	Ca1_v3.0:50971140-50993372	J-380-15	K-550-15	2.57397	0.0171	probable LRR receptor-like serine/threonine-protein kinase At3g4757	protein phosphorylation	integral component of membrane	protein serine/threonine kinase activity,ATP binding	EC:2.7.11
XLOC_015273	Ca5_v3.0:38557616-38566924	J-380-15	K-550-15	5.69578	0.0118	probable serine/threonine-protein kinase WNK3
XLOC_006952	Ca3_v3.0:7541389-7544444	J-380-15	K-550-15	-2.34259	5e-05	proline dehydrogenase	proline catabolic process,oxidation-reduction process		proline dehydrogenase activity	EC:1.5.99.8
XLOC_016205	Ca6_v3.0:25278711-25280349	J-380-15	K-550-15	-2.14521	0.0185	proline-rich protein
XLOC_010345	Ca4_v3.0:165444-168839	J-380-15	K-550-15	-3.60881	0.01355	prolyl oligopeptidase-like protein	proteolysis		serine-type endopeptidase activity,serine-type exopeptidase activity	EC:3.4.21
XLOC_017061	Ca6_v3.0:59131286-59136001	J-380-15	K-550-15	2.01166	0.0049	purple acid phosphatase 7-like	dephosphorylation		acid phosphatase activity	EC:3.1.3.41,EC:3.1.3.2
XLOC_018444	Ca6_v3.0:46821469-46823513	J-380-15	K-550-15	-2.71468	0.0055	putative serine/threonine protein kinase-like protein	protein phosphorylation,signal transduction		protein serine/threonine kinase activity,ATP binding	EC:2.7.11
XLOC_000819	Ca1_v3.0:36617549-36627587	J-380-15	K-550-15	3.49814	0.02235	respiratory burst oxidase-like protein	oxidation-reduction process,cellular oxidant detoxification	integral component of membrane	peroxidase activity,calcium ion binding,oxidoreductase activity, acting on NAD(P)H, oxygen as acceptor	EC:1.11.1.7
XLOC_013955	Ca5_v3.0:754250-759305	J-380-15	K-550-15	5.60134	0.025	RING/U-box protein			zinc ion binding
XLOC_017137	Ca6_v3.0:60835231-60837374	J-380-15	K-550-15	2.46295	0.01945	S-adenosyl-L-methionine-dependent methyltransferase superfamily protein	methylation		methyltransferase activity
XLOC_002168	Ca1_v3.0:29121841-29124478	J-380-15	K-550-15	3.22114	0.0189	serine carboxypeptidase-like 45	proteolysis		serine-type carboxypeptidase activity	EC:3.4.21,EC:3.4.16
XLOC_004486	Ca2_v3.0:12161249-12165014	J-380-15	K-550-15	-5.33863	0.00015	sesquiterpene synthase	metabolic process		magnesium ion binding,terpene synthase activity
XLOC_008810	Ca4_v3.0:8783215-8787420	J-380-15	K-550-15	2.19508	0.01885	spermine/spermidine synthase	polyamine metabolic process		transferase activity
XLOC_016864	Ca6_v3.0:55424778-55433873	J-380-15	K-550-15	-2.77987	0.00745	stem-specific TSJT1-like protein		integral component of membrane
XLOC_003595	Ca2_v3.0:32000190-32003658	J-380-15	K-550-15	-7.31463	0.03855	sugar transport protein 5-like	transmembrane transport	integral component of membrane	transmembrane transporter activity
XLOC_002027	Ca1_v3.0:13661977-13823911	J-380-15	K-550-15	3.24505	0.0002	terpene synthase 1-like isoform X1
XLOC_017140	Ca6_v3.0:60865581-60877758	J-380-15	K-550-15	3.91065	0.0102	thiazole biosynthetic enzyme	response to stress,thiamine biosynthetic process,thiazole biosynthetic process,oxidation-reduction process	cytosol,chloroplast stroma	oxidoreductase activity
XLOC_017624	Ca6_v3.0:70527709-70530967	J-380-15	K-550-15	2.28724	0.0093	TPX2 (targeting protein for Xklp2) family protein	activation of protein kinase activity,regulation of mitotic spindle organization	spindle,microtubule
XLOC_015509	Ca5_v3.0:72405419-72407758	J-380-15	K-550-15	2.01972	0.026	transcription factor
XLOC_005559	Ca3_v3.0:34612744-34621012	J-380-15	K-550-15	2.16706	0.02115	transmembrane amino acid transporter family protein		integral component of membrane
XLOC_014712	Ca5_v3.0:15337351-15345116	J-380-15	K-550-15	-2.14402	0.03435	transmembrane protein, putative		integral component of membrane
XLOC_019787	Ca7_v3.0:1917733-1921117	J-380-15	K-550-15	-2.00034	0.00055	trehalose-6-phosphate synthase domain protein	trehalose biosynthetic process	mitochondrion,cytosol	catalytic activity
XLOC_023452	Ca8_v3.0:4149879-4156200	J-380-15	K-550-15	-2.75391	5e-05	triacylglycerol lipase-like protein	lipid metabolic process	integral component of membrane	hydrolase activity
XLOC_000628	Ca1_v3.0:18550088-18566475	J-380-15	K-550-15	-2.858	0.00215	truncated transcription factor CAULIFLOWER A-like	regulation of transcription, DNA-templated	nucleus	DNA binding,DNA-binding transcription factor activity,protein dimerization activity
XLOC_022861	Ca7_v3.0:53950517-53952379	J-380-15	K-550-15	4.17079	0.04845	tyrosine/DOPA decarboxylase	cellular amino acid metabolic process		carboxy-lyase activity,pyridoxal phosphate binding
XLOC_018114	Ca6_v3.0:22588912-22590862	J-380-15	K-550-15	-4.00982	0.0017	UDP-glucose flavonoid 3-O-glucosyltransferase 7	metabolic process		transferase activity, transferring hexosyl groups
XLOC_006468	Ca3_v3.0:71303275-71305156	J-380-15	K-550-15	2.08647	0.0011	UDP-glucosyltransferase family protein	metabolic process		transferase activity, transferring hexosyl groups
XLOC_017617	Ca6_v3.0:70407521-70410799	J-380-15	K-550-15	2.43391	0.02295	zinc finger protein 4-like			metal ion binding
XLOC_014312	Ca5_v3.0:7788711-7792038	J-380-15	K-550-15	2.64853	0.0012	zinc-binding alcohol dehydrogenase family protein	oxidation-reduction process		zinc ion binding,oxidoreductase activity
XLOC_025519	Ca_scaffold_6247_v3.0:277-3780	J-380-15	K-550-15	-2.09089	0.0258	zinc-binding alcohol dehydrogenase family protein	oxidation-reduction process		zinc ion binding,oxidoreductase activity
XLOC_014992	Ca5_v3.0:22845013-22847454	J-380-15	K-550-30	-2.20845	0.0183	2OG-Fe(II) oxygenase family oxidoreductase	oxidation-reduction process		iron ion binding,oxidoreductase activity
XLOC_004027	Ca2_v3.0:51372628-51380146	J-380-15	K-550-30	2.56564	0.00075	ABC transporter B family protein	transmembrane transport	integral component of membrane	ATP binding,ATPase activity, coupled to transmembrane movement of substances	EC:3.6.1.3,EC:3.6.1.15
XLOC_003197	Ca2_v3.0:4875751-4877564	J-380-15	K-550-30	-3.61922	5e-05	abscisic acid and environmental stress-inducible protein isoform X2
XLOC_005871	Ca3_v3.0:58168224-58169338	J-380-15	K-550-30	2.95358	0.02875	abscisic acid receptor	abscisic acid-activated signaling pathway,negative regulation of catalytic activity,regulation of protein serine/threonine phosphatase activity	nucleus,cytoplasm	protein phosphatase inhibitor activity,abscisic acid binding
XLOC_023357	Ca8_v3.0:2282586-2285633	J-380-15	K-550-30	2.21683	5e-05	adenine phosphoribosyltransferase 4-like	adenine salvage,nucleoside metabolic process	cytoplasm	adenine phosphoribosyltransferase activity	EC:2.4.2.7
XLOC_024580	Ca8_v3.0:8289917-8294259	J-380-15	K-550-30	2.26578	0.0278	alpha/beta superfamily hydrolase			hydrolase activity
XLOC_019887	Ca7_v3.0:3680731-3692300	J-380-15	K-550-30	-2.15751	0.0013	alpha-aminoadipic semialdehyde synthase isoform X3	oxidation-reduction process	integral component of membrane	oxidoreductase activity
XLOC_015002	Ca5_v3.0:23290111-23291724	J-380-15	K-550-30	2.03194	0.02605	ammonium transporter 1 protein	ammonium transmembrane transport	integral component of membrane	ammonium transmembrane transporter activity
XLOC_023567	Ca8_v3.0:6047263-6048019	J-380-15	K-550-30	2.45466	0.0496	anaphase-promoting complex subunit 11 RING-H2 finger protein			zinc ion binding
XLOC_022956	Ca7_v3.0:57224124-57228874	J-380-15	K-550-30	2.07908	0.02875	AP2-like ethylene-responsive transcription factor AIL1	multicellular organism development,regulation of transcription, DNA-templated	nucleus	DNA binding,DNA-binding transcription factor activity
XLOC_023822	Ca8_v3.0:16913740-16929840	J-380-15	K-550-30	3.50238	0.0425	APO protein 3, mitochondrial-like
XLOC_013285	Ca5_v3.0:22810181-22815657	J-380-15	K-550-30	-5.83525	5e-05	asparagine synthetase [glutamine-hydrolyzing] protein	asparagine biosynthetic process		asparagine synthase (glutamine-hydrolyzing) activity	EC:6.3.5.4
XLOC_001268	Ca1_v3.0:51745663-51747186	J-380-15	K-550-30	-2.89503	5e-05	auxin-repressed 12.5 kDa protein	multicellular organism development
XLOC_019573	Ca6_v3.0:70391760-70393469	J-380-15	K-550-30	2.99916	0.0305	Avr9/Cf-9 rapidly elicited protein	protein ubiquitination		ubiquitin-protein transferase activity
XLOC_022108	Ca7_v3.0:11918391-11921415	J-380-15	K-550-30	-2.32867	5e-05	beta-amylase 3, chloroplastic-like	polysaccharide catabolic process		beta-amylase activity	EC:3.2.1.2
XLOC_016967	Ca6_v3.0:57482933-57487547	J-380-15	K-550-30	2.51578	0.01095	beta-xylosidase/alpha-L-arabinofuranosidase-like protein	xylan catabolic process	extracellular region	xylan 1,4-beta-xylosidase activity,alpha-L-arabinofuranosidase activity	EC:3.2.1.55,EC:3.2.1.37
XLOC_016922	Ca6_v3.0:56719002-56722586	J-380-15	K-550-30	2.83388	5e-05	branched-chain amino acid aminotransferase	branched-chain amino acid metabolic process		L-leucine transaminase activity,L-valine transaminase activity,L-isoleucine transaminase activity	EC:2.6.1.42
XLOC_023116	Ca7_v3.0:61937759-61944466	J-380-15	K-550-30	-2.46253	0.0199	BZIP transcription factor bZIP8, putative
XLOC_010648	Ca4_v3.0:7405235-7407690	J-380-15	K-550-30	-2.30361	0.0062	calcium-binding EF-hand protein		integral component of membrane	calcium ion binding
XLOC_000457	Ca1_v3.0:9206242-9210215	J-380-15	K-550-30	2.62426	0.01375	calmodulin-binding protein
XLOC_022239	Ca7_v3.0:16160809-16161693	J-380-15	K-550-30	-3.57116	5e-05	chaperone DnaJ domain protein
XLOC_023549	Ca8_v3.0:5847192-5848096	J-380-15	K-550-30	-2.87814	5e-05	chaperone protein dnaJ 11, chloroplastic-like
XLOC_018455	Ca6_v3.0:47307773-47309976	J-380-15	K-550-30	-2.06613	0.0005	chaperone protein dnaJ 8, chloroplastic
XLOC_002224	Ca1_v3.0:35746591-35750517	J-380-15	K-550-30	-5.95983	0.0003	cytidine/deoxycytidylate deaminase family protein			zinc ion binding,hydrolase activity
XLOC_003424	Ca2_v3.0:12255502-12257508	J-380-15	K-550-30	-2.9895	0.0044	cytochrome P45 83B1-like	oxidation-reduction process	integral component of membrane	monooxygenase activity,iron ion binding,oxidoreductase activity, acting on paired donors, with incorporation or reduction of molecular oxygen,heme binding
XLOC_022012	Ca7_v3.0:9831015-9833626	J-380-15	K-550-30	3.30033	5e-05	cytochrome P45 family 71 protein	oxidation-reduction process	integral component of membrane	monooxygenase activity,iron ion binding,oxidoreductase activity, acting on paired donors, with incorporation or reduction of molecular oxygen,heme binding
XLOC_022897	Ca7_v3.0:55126046-55128377	J-380-15	K-550-30	2.09708	0.00215	cytochrome P45 family 78 protein	oxidation-reduction process	integral component of membrane	monooxygenase activity,iron ion binding,oxidoreductase activity, acting on paired donors, with incorporation or reduction of molecular oxygen,heme binding
XLOC_004761	Ca2_v3.0:40231309-40233308	J-380-15	K-550-30	2.28547	0.0166	cytochrome P45 family protein	oxidation-reduction process	integral component of membrane	monooxygenase activity,iron ion binding,oxidoreductase activity, acting on paired donors, with incorporation or reduction of molecular oxygen,heme binding
XLOC_008928	Ca4_v3.0:12767096-12768816	J-380-15	K-550-30	2.64818	5e-05	cytochrome P45 family protein	oxidation-reduction process	integral component of membrane	monooxygenase activity,iron ion binding,oxidoreductase activity, acting on paired donors, with incorporation or reduction of molecular oxygen,heme binding
XLOC_022218	Ca7_v3.0:15512148-15517400	J-380-15	K-550-30	2.06504	0.0286	cytochrome P45 family protein	oxidation-reduction process	integral component of membrane	monooxygenase activity,iron ion binding,oxidoreductase activity, acting on paired donors, with incorporation or reduction of molecular oxygen,heme binding
XLOC_002423	Ca1_v3.0:45284721-45286829	J-380-15	K-550-30	2.06701	0.0025	disease-resistance response protein	defense response,response to biotic stimulus
XLOC_003668	Ca2_v3.0:38910266-38912908	J-380-15	K-550-30	2.79254	0.0127	DNA-3-methyladenine glycosylase I	base-excision repair		DNA-3-methyladenine glycosylase activity	EC:3.2.2.21,EC:3.2.2.2
XLOC_023749	Ca8_v3.0:10588412-10589192	J-380-15	K-550-30	2.28603	0.0027	DUF1645 family protein
XLOC_021344	Ca7_v3.0:60000907-60002477	J-380-15	K-550-30	-4.22846	0.01055	DUF56 family protein
XLOC_023322	Ca8_v3.0:1682222-1682836	J-380-15	K-550-30	-2.22094	0.01975	E3 ubiquitin-protein ligase RHA1B-like
XLOC_004338	Ca2_v3.0:6116322-6117329	J-380-15	K-550-30	-2.11604	0.00035	early response-like dehydration-protein
XLOC_023460	Ca8_v3.0:4241850-4242747	J-380-15	K-550-30	3.28061	0.02015	EF hand calcium-binding family protein			calcium ion binding
XLOC_009915	Ca4_v3.0:57492762-57493601	J-380-15	K-550-30	2.71732	0.03705	ethylene response factor	regulation of transcription, DNA-templated	nucleus	DNA binding,DNA-binding transcription factor activity
XLOC_001115	Ca1_v3.0:49129612-49131236	J-380-15	K-550-30	-3.33063	5e-05	eukaryotic aspartyl protease family protein	proteolysis		aspartic-type endopeptidase activity	EC:3.4.23
XLOC_002611	Ca1_v3.0:49137540-49139090	J-380-15	K-550-30	-3.45522	0.00015	extracellular dermal glycoprotein	proteolysis		aspartic-type endopeptidase activity	EC:3.4.23
XLOC_019069	Ca6_v3.0:60947848-60949142	J-380-15	K-550-30	-3.15627	5e-05	f-box family protein
XLOC_018453	Ca6_v3.0:47280087-47281474	J-380-15	K-550-30	-3.15573	0.02605	F-box protein
XLOC_001143	Ca1_v3.0:49484957-49487010	J-380-15	K-550-30	-2.17598	0.0063	F-box protein interaction domain protein
XLOC_019024	Ca6_v3.0:60055847-60060609	J-380-15	K-550-30	-3.1688	5e-05	F-box/kelch-repeat protein At1g6748	protein ubiquitination	Cul3-RING ubiquitin ligase complex	ubiquitin-protein transferase activity
XLOC_007496	Ca3_v3.0:58133689-58137734	J-380-15	K-550-30	-2.04548	0.00235	ferritin-1, chloroplastic-like isoform X1	iron ion transport,cellular iron ion homeostasis,oxidation-reduction process	cell	ferroxidase activity,ferric iron binding	EC:1.16.3.1,EC:1.16.3
XLOC_018356	Ca6_v3.0:43157329-43160725	J-380-15	K-550-30	-3.03506	5e-05	ferritin-2, chloroplastic	iron ion transport,cellular iron ion homeostasis,oxidation-reduction process	cell	ferroxidase activity,ferric iron binding	EC:1.16.3.1,EC:1.16.3
XLOC_023532	Ca8_v3.0:5484497-5486534	J-380-15	K-550-30	3.58447	0.0487	floral homeotic protein DEFICIENS-like isoform X1	regulation of transcription, DNA-templated	nucleus	DNA binding,DNA-binding transcription factor activity,protein dimerization activity
XLOC_008264	Ca3_v3.0:73712371-73714889	J-380-15	K-550-30	2.00009	0.04955	galactinol synthase	galactose metabolic process,response to cold		inositol 3-alpha-galactosyltransferase activity	EC:2.4.1.123
XLOC_000061	Ca1_v3.0:1062789-1064681	J-380-15	K-550-30	-2.33921	5e-05	galactose oxidase/kelch repeat protein
XLOC_007473	Ca3_v3.0:57264751-57268150	J-380-15	K-550-30	-3.92593	0.00265	GDSL esterase/lipase CPRD49-like
XLOC_015125	Ca5_v3.0:28486509-28490724	J-380-15	K-550-30	3.42757	0.00495	GDSL-like lipase/acylhydrolase			hydrolase activity, acting on ester bonds
XLOC_019095	Ca6_v3.0:61558748-61561429	J-380-15	K-550-30	2.06214	0.00125	GDSL-like lipase/acylhydrolase			hydrolase activity, acting on ester bonds
XLOC_011897	Ca4_v3.0:60659098-60663562	J-380-15	K-550-30	4.23515	0.0096	gibberellin 2-oxidase	oxidation-reduction process		iron ion binding,oxidoreductase activity
XLOC_001121	Ca1_v3.0:49235501-49237848	J-380-15	K-550-30	3.84902	0.03265	glucose-6-phosphate/phosphate translocator 2, chloroplastic-like	carbohydrate transmembrane transport	integral component of membrane	transporter activity
XLOC_000522	Ca1_v3.0:11604531-11605941	J-380-15	K-550-30	-2.57481	0.0455	glutathione S-transferase, amino-terminal domain protein			transferase activity
XLOC_018279	Ca6_v3.0:38788781-38790945	J-380-15	K-550-30	2.1702	0.0075	glutathione S-transferase, amino-terminal domain protein			transferase activity
XLOC_013477	Ca5_v3.0:31028487-31031726	J-380-15	K-550-30	2.76182	0.0284	glycerol-3-phosphate acyltransferase	metabolic process	integral component of membrane	transferase activity, transferring acyl groups
XLOC_006599	Ca3_v3.0:73639887-73641823	J-380-15	K-550-30	2.42432	0.0448	glycine-rich cell wall structural protein-like isoform X3
XLOC_001122	Ca1_v3.0:49239655-49243362	J-380-15	K-550-30	3.5489	0.01585	glycoside hydrolase family 1 protein	carbohydrate metabolic process	integral component of membrane	hydrolase activity, hydrolyzing O-glycosyl compounds
XLOC_019182	Ca6_v3.0:63100775-63104491	J-380-15	K-550-30	2.86126	0.02105	glycoside hydrolase family 5 protein	carbohydrate metabolic process,actin filament organization		hydrolase activity, hydrolyzing O-glycosyl compounds,actin filament binding
XLOC_011471	Ca4_v3.0:52164908-52167132	J-380-15	K-550-30	-2.98963	5e-05	haloacid dehalogenase-like hydrolase	metabolic process		hydrolase activity
XLOC_006685	Ca3_v3.0:75149264-75150978	J-380-15	K-550-30	-2.65987	0.006	histidine phosphotransfer protein	phosphorelay signal transduction system	intracellular
XLOC_019660	Ca6_v3.0:63195601-63196251	J-380-15	K-550-30	-4.29348	0.0011	hypothetical protein MTR_8g9159
XLOC_019606	Ca6_v3.0:10811256-10814106	J-380-15	K-550-30	-2.0092	0.0005	hypothetical protein TSUD_1562
XLOC_017009	Ca6_v3.0:58047755-58050214	J-380-15	K-550-30	-2.2139	0.0191	import inner membrane translocase subunit TIM22		integral component of membrane
XLOC_002641	Ca1_v3.0:49857764-49861140	J-380-15	K-550-30	-3.54394	5e-05	inactive beta-amylase 9	polysaccharide catabolic process		beta-amylase activity	EC:3.2.1.2
XLOC_021282	Ca7_v3.0:58441820-58443430	J-380-15	K-550-30	4.78092	0.00075	inorganic pyrophosphatase 2-like
XLOC_023003	Ca7_v3.0:58445047-58447385	J-380-15	K-550-30	2.01564	0.01425	inorganic pyrophosphatase 2-like
XLOC_011624	Ca4_v3.0:55497037-55499978	J-380-15	K-550-30	-3.09749	0.0215	IQ calmodulin-binding motif protein
XLOC_016828	Ca6_v3.0:54685055-54687594	J-380-15	K-550-30	2.85733	5e-05	isoflavone 4'-O-methyltransferase	methylation		O-methyltransferase activity,isoflavone 4'-O-methyltransferase activity,protein dimerization activity	EC:2.1.1.46
XLOC_018788	Ca6_v3.0:54670243-54672667	J-380-15	K-550-30	2.85236	5e-05	isoflavone synthase	oxidation-reduction process		monooxygenase activity,iron ion binding,oxidoreductase activity, acting on paired donors, with incorporation or reduction of molecular oxygen,heme binding
XLOC_004366	Ca2_v3.0:7049383-7052886	J-380-15	K-550-30	3.62408	0.00015	laccase/diphenol oxidase family protein	lignin biosynthetic process,lignin catabolic process,oxidation-reduction process	apoplast	copper ion binding,oxidoreductase activity, oxidizing metal ions,hydroquinone:oxygen oxidoreductase activity	EC:1.1.3,EC:1.1.3.2
XLOC_017903	Ca6_v3.0:8049046-8049982	J-380-15	K-550-30	-2.43032	0.02535	late embryogenesis abundant protein	response to desiccation
XLOC_012083	Ca4_v3.0:64673740-64675604	J-380-15	K-550-30	-4.06848	0.0006	legumin storage protein			nutrient reservoir activity
XLOC_017736	Ca6_v3.0:2769191-2775795	J-380-15	K-550-30	2.87013	5e-05	linoleate 13S-lipoxygenase 2-1, related protein	oxylipin biosynthetic process,oxidation-reduction process		oxidoreductase activity, acting on single donors with incorporation of molecular oxygen, incorporation of two atoms of oxygen,metal ion binding	EC:1.13.11
XLOC_021255	Ca7_v3.0:57829227-57906495	J-380-15	K-550-30	-2.53673	0.0001	linoleate 9S-lipoxygenase-like	oxylipin biosynthetic process,oxidation-reduction process		oxidoreductase activity, acting on single donors with incorporation of molecular oxygen, incorporation of two atoms of oxygen,metal ion binding	EC:1.13.11
XLOC_022310	Ca7_v3.0:17791186-17797451	J-380-15	K-550-30	2.90128	0.00095	long-chain-alcohol oxidase FAO1-like protein	oxidation-reduction process	integral component of membrane	long-chain-alcohol oxidase activity,flavin adenine dinucleotide binding	EC:1.1.3.2
XLOC_009729	Ca4_v3.0:53464738-53467938	J-380-15	K-550-30	-2.49477	0.02235	low-temperature-induced 65 kDa protein-like isoform X1
XLOC_018939	Ca6_v3.0:58094308-58098101	J-380-15	K-550-30	2.0255	0.00935	LRR receptor-like serine/threonine-protein kinase FLS2	protein phosphorylation,receptor-mediated endocytosis,regulation of anion channel activity,detection of bacterium,defense response to bacterium,defense response by callose deposition in cell wall	endosome,plasma membrane,integral component of membrane	protein kinase activity,ATP binding
XLOC_009865	Ca4_v3.0:56533187-56536737	J-380-15	K-550-30	-2.2207	0.02195	lysine histidine transporter-like 6	amino acid transmembrane transport	plasma membrane,integral component of membrane	amino acid transmembrane transporter activity
XLOC_024395	Ca8_v3.0:4492196-4497117	J-380-15	K-550-30	2.58217	0.0189	methyl jasmonate esterase
XLOC_022212	Ca7_v3.0:15258671-15259505	J-380-15	K-550-30	2.75257	0.0219	MYB family transcription factor		nucleus	DNA binding
XLOC_015888	Ca6_v3.0:3942475-3944054	J-380-15	K-550-30	2.98198	5e-05	myb transcription factor			DNA binding
XLOC_022887	Ca7_v3.0:54863774-54865091	J-380-15	K-550-30	2.139	0.00465	myb transcription factor			DNA binding
XLOC_021297	Ca7_v3.0:58699358-58704203	J-380-15	K-550-30	-2.68126	5e-05	myo-inositol oxygenase	inositol catabolic process,oxidation-reduction process	cytoplasm	iron ion binding,inositol oxygenase activity	EC:1.13.99.1
XLOC_001868	Ca1_v3.0:8175009-8177243	J-380-15	K-550-30	-2.92156	0.00095	NAC domain-containing protein 72	regulation of transcription, DNA-templated	nucleus	DNA binding
XLOC_014364	Ca5_v3.0:8844634-8846381	J-380-15	K-550-30	-2.74375	0.01525	NAC-like transcription factor	regulation of transcription, DNA-templated	nucleus	DNA binding
XLOC_017567	Ca6_v3.0:69225384-69227565	J-380-15	K-550-30	-2.13914	0.00135	nematode resistance HSPRO2-like protein	defense response
XLOC_015071	Ca5_v3.0:25828031-25828937	J-380-15	K-550-30	2.84404	0.0322	neurofilament light polypeptide
XLOC_003689	Ca2_v3.0:40326658-40330301	J-380-15	K-550-30	-2.69542	0.0163	ninja-family protein AFP1	signal transduction		nucleic acid binding
XLOC_021562	Ca7_v3.0:1776829-1779208	J-380-15	K-550-30	-3.08378	0.00055	nodulin MtN21/EamA-like transporter family protein	transmembrane transport	integral component of membrane	transmembrane transporter activity
XLOC_015832	Ca6_v3.0:2348196-2391358	J-380-15	K-550-30	-2.00535	0.0364	non-cyanogenic beta-glucosidase-like
XLOC_005006	Ca2_v3.0:48639720-48644697	J-380-15	K-550-30	3.37859	0.0075	O-acyltransferase WSD1-like
XLOC_017159	Ca6_v3.0:61253776-61255466	J-380-15	K-550-30	-2.62506	0.00905	papain family cysteine protease	proteolysis		cysteine-type peptidase activity
XLOC_024937	Ca8_v3.0:25751905-25757782	J-380-15	K-550-30	3.34692	5e-05	phosphoethanolamine N-methyltransferase-like isoform X1
XLOC_018812	Ca6_v3.0:55250628-55257632	J-380-15	K-550-30	-2.40637	0.0303	plant/F8B4-18 protein
XLOC_023109	Ca7_v3.0:61827871-61829532	J-380-15	K-550-30	-2.69663	0.0004	plastocyanin-like domain protein		integral component of membrane	electron transfer activity
XLOC_005854	Ca3_v3.0:57816719-57820427	J-380-15	K-550-30	2.36645	0.0006	Pmr5/Cas1p GDSL/SGNH-like acyl-esterase family protein
XLOC_021542	Ca7_v3.0:1440830-1443175	J-380-15	K-550-30	-2.57183	0.0015	potassium channel tetramerization domain protein	protein homooligomerization
XLOC_021168	Ca7_v3.0:55091712-55095798	J-380-15	K-550-30	-2.42785	0.0031	PREDICTED: LOW QUALITY PROTEIN: uncharacterized protein LOC114992
XLOC_019587	Ca6_v3.0:70747769-70749092	J-380-15	K-550-30	-4.31118	5e-05	PREDICTED: uncharacterized protein DDB_G27167-like
XLOC_012146	Ca4_v3.0:12049498-12050069	J-380-15	K-550-30	2.23868	0.0333	PREDICTED: uncharacterized protein LOC1148931
XLOC_010398	Ca4_v3.0:1383218-1384704	J-380-15	K-550-30	-2.04081	0.00075	PREDICTED: uncharacterized protein LOC11489629
XLOC_001552	Ca1_v3.0:1963227-1964378	J-380-15	K-550-30	2.81737	0.00885	PREDICTED: uncharacterized protein LOC11489777 isoform X2
XLOC_025044	Ca8_v3.0:28193103-28194322	J-380-15	K-550-30	-2.91982	5e-05	PREDICTED: uncharacterized protein LOC1149371
XLOC_011275	Ca4_v3.0:47978362-47980309	J-380-15	K-550-30	2.7331	0.0055	PREDICTED: uncharacterized protein LOC11495981
XLOC_008664	Ca4_v3.0:4472255-4474572	J-380-15	K-550-30	-2.59487	5e-05	PREDICTED: uncharacterized protein LOC1149776
XLOC_024533	Ca8_v3.0:7454950-7456576	J-380-15	K-550-30	2.08927	0.03955	PREDICTED: uncharacterized protein LOC11498814 isoform X2
XLOC_004260	Ca2_v3.0:3424749-3425972	J-380-15	K-550-30	2.68001	0.0424	PREDICTED: uncharacterized protein LOC11499224
XLOC_012882	Ca5_v3.0:13210661-13211876	J-380-15	K-550-30	2.17693	5e-05	PREDICTED: uncharacterized protein LOC11512323
XLOC_016449	Ca6_v3.0:44251020-44251581	J-380-15	K-550-30	-2.10608	0.04465	PREDICTED: uncharacterized protein LOC11513959
XLOC_017413	Ca6_v3.0:66180333-66184326	J-380-15	K-550-30	2.14824	0.01475	PREDICTED: uncharacterized protein LOC115171
XLOC_011352	Ca4_v3.0:49645798-49651363	J-380-15	K-550-30	-2.09501	0.00745	PREDICTED: uncharacterized protein LOC15851897	phosphorylation	membrane	nucleotide binding,protein kinase activity
XLOC_001224	Ca1_v3.0:50971140-50993372	J-380-15	K-550-30	2.79057	0.01205	probable LRR receptor-like serine/threonine-protein kinase At3g4757	protein phosphorylation	integral component of membrane	protein serine/threonine kinase activity,ATP binding	EC:2.7.11
XLOC_025043	Ca8_v3.0:28149041-28149684	J-380-15	K-550-30	-2.30607	0.0001	programmed cell death protein 4-like
XLOC_003949	Ca2_v3.0:49416721-49420557	J-380-15	K-550-30	-3.35734	0.0215	proline dehydrogenase 2, mitochondrial-like	proline catabolic process,oxidation-reduction process		proline dehydrogenase activity	EC:1.5.99.8
XLOC_016205	Ca6_v3.0:25278711-25280349	J-380-15	K-550-30	-2.02385	0.0294	proline-rich protein
XLOC_020616	Ca7_v3.0:19373548-19376419	J-380-15	K-550-30	-2.37036	0.0252	protein trichome birefringence-like 2		membrane
XLOC_024923	Ca8_v3.0:25348041-25351202	J-380-15	K-550-30	2.56285	0.0001	purple acid phosphatase 17-like	dephosphorylation		acid phosphatase activity	EC:3.1.3.41,EC:3.1.3.2
XLOC_000819	Ca1_v3.0:36617549-36627587	J-380-15	K-550-30	4.79526	0.01225	respiratory burst oxidase-like protein	oxidation-reduction process,cellular oxidant detoxification	integral component of membrane	peroxidase activity,calcium ion binding,oxidoreductase activity, acting on NAD(P)H, oxygen as acceptor	EC:1.11.1.7
XLOC_016349	Ca6_v3.0:38809309-38814293	J-380-15	K-550-30	2.02169	0.0112	RHO guanyl-nucleotide exchange factor	positive regulation of GTPase activity		Rho guanyl-nucleotide exchange factor activity
XLOC_020491	Ca7_v3.0:15444666-15446930	J-380-15	K-550-30	3.90638	0.0116	salicylate carboxymethyltransferase-like	methylation		methyltransferase activity
XLOC_020492	Ca7_v3.0:15462614-15465366	J-380-15	K-550-30	3.6089	0.00105	salicylate carboxymethyltransferase-like	methylation		methyltransferase activity
XLOC_001650	Ca1_v3.0:3681471-3682839	J-380-15	K-550-30	-2.67824	0.0008	senescence regulator
XLOC_011931	Ca4_v3.0:61511516-61515085	J-380-15	K-550-30	2.56096	0.04475	Serine/Threonine-kinase PBS1-like protein	protein phosphorylation		protein kinase activity,ATP binding
XLOC_004486	Ca2_v3.0:12161249-12165014	J-380-15	K-550-30	-6.16948	0.0031	sesquiterpene synthase	metabolic process		magnesium ion binding,terpene synthase activity
XLOC_020259	Ca7_v3.0:10280688-10283550	J-380-15	K-550-30	-2.73617	5e-05	SNF1-related kinase regulatory subunit gamma 1	phosphorylation		kinase activity
XLOC_008821	Ca4_v3.0:9101233-9103108	J-380-15	K-550-30	2.70175	0.0133	stearoyl-acyl-carrier desaturase	fatty acid metabolic process,oxidation-reduction process		acyl-[acyl-carrier-protein] desaturase activity	EC:1.14.19.2,EC:1.14.19
XLOC_002772	Ca1_v3.0:52081557-52083984	J-380-15	K-550-30	-2.82753	5e-05	stem-specific TSJT1-like protein
XLOC_016864	Ca6_v3.0:55424778-55433873	J-380-15	K-550-30	-2.5477	0.00815	stem-specific TSJT1-like protein		integral component of membrane
XLOC_002026	Ca1_v3.0:13661977-13823911	J-380-15	K-550-30	2.0135	0.0372	terpene synthase 1-like isoform X1
XLOC_002027	Ca1_v3.0:13661977-13823911	J-380-15	K-550-30	2.90318	0.00035	terpene synthase 1-like isoform X1
XLOC_006129	Ca3_v3.0:64598787-64600976	J-380-15	K-550-30	-2.17995	5e-05	thioredoxin-like protein 1-1	glycerol ether metabolic process,cell redox homeostasis,oxidation-reduction process	cell	protein disulfide oxidoreductase activity
XLOC_017624	Ca6_v3.0:70527709-70530967	J-380-15	K-550-30	2.49724	0.0068	TPX2 (targeting protein for Xklp2) family protein	activation of protein kinase activity,regulation of mitotic spindle organization	spindle,microtubule
XLOC_023451	Ca8_v3.0:4132658-4133667	J-380-15	K-550-30	-2.56018	0.0074	transcription factor HEC2
XLOC_004664	Ca2_v3.0:27411487-27420439	J-380-15	K-550-30	2.54528	0.01785	transmembrane amino acid transporter family protein		integral component of membrane
XLOC_002620	Ca1_v3.0:49359708-49361133	J-380-15	K-550-30	2.21519	0.018	transmembrane protein 45A-like		integral component of membrane
XLOC_003597	Ca2_v3.0:32430291-32431854	J-380-15	K-550-30	-2.13249	0.0004	transmembrane protein, putative		integral component of membrane
XLOC_017573	Ca6_v3.0:69318178-69320596	J-380-15	K-550-30	-2.39233	0.02425	transmembrane protein, putative		membrane
XLOC_019787	Ca7_v3.0:1917733-1921117	J-380-15	K-550-30	-3.35928	5e-05	trehalose-6-phosphate synthase domain protein	trehalose biosynthetic process	mitochondrion,cytosol	catalytic activity
XLOC_007866	Ca3_v3.0:66716082-66718212	J-380-15	K-550-30	2.23794	0.0003	two-component response regulator ARR3-like protein	phosphorelay signal transduction system	intracellular
XLOC_009110	Ca4_v3.0:27881832-27883631	J-380-15	K-550-30	2.58467	0.0154	two-component response regulator ARR3-like protein	phosphorelay signal transduction system	intracellular
XLOC_012844	Ca5_v3.0:12437410-12439610	J-380-15	K-550-30	2.65125	0.0001	two-component response regulator ARR3-like protein	phosphorelay signal transduction system	intracellular
XLOC_021964	Ca7_v3.0:8926083-8928671	J-380-15	K-550-30	2.67001	0.00285	two-component response regulator ARR3-like protein	phosphorelay signal transduction system	intracellular
XLOC_002760	Ca1_v3.0:51903278-51917466	J-380-15	K-550-30	-2.43039	5e-05	tyrosine kinase family protein	activation of MAPKK activity	intracellular	ATP binding,MAP kinase kinase kinase activity	EC:2.7.11.25,EC:2.7.11
XLOC_013277	Ca5_v3.0:22379984-22384933	J-380-15	K-550-30	2.12502	0.00995	tyrosine kinase family protein	protein phosphorylation	integral component of membrane	protein kinase activity,ATP binding
XLOC_012417	Ca5_v3.0:4070092-4072075	J-380-15	K-550-30	-2.48327	5e-05	uncharacterized LOC178881
XLOC_002991	Ca2_v3.0:441443-442875	J-380-15	K-550-30	2.7556	5e-05	uncharacterized protein LOC11514326
XLOC_011490	Ca4_v3.0:52423010-52425394	J-380-15	K-550-30	-2.74861	0.03945	vicilin 47 kDa protein			nutrient reservoir activity
XLOC_001715	Ca1_v3.0:4913118-4913969	J-380-15	K-550-30	-2.46448	5e-05	wound-responsive family protein
XLOC_019353	Ca6_v3.0:66172938-66174928	J-380-15	K-550-30	-2.09404	0.04515	WRKY family transcription factor	regulation of transcription, DNA-templated		DNA-binding transcription factor activity,sequence-specific DNA binding
XLOC_017111	Ca6_v3.0:60424602-60427107	J-380-15	K-550-30	-2.14098	5e-05	xyloglucan endotransglucosylase/hydrolase family protein	xyloglucan metabolic process,cell wall biogenesis,cell wall organization	cell wall,integral component of membrane,apoplast	hydrolase activity, hydrolyzing O-glycosyl compounds,xyloglucan:xyloglucosyl transferase activity	EC:2.4.1.27
XLOC_008700	Ca4_v3.0:5272277-5273569	J-380-15	K-550-30	2.55575	0.04395	zinc finger-like protein
XLOC_014312	Ca5_v3.0:7788711-7792038	J-380-15	K-550-30	2.12551	0.00555	zinc-binding alcohol dehydrogenase family protein	oxidation-reduction process		zinc ion binding,oxidoreductase activity
XLOC_002805	Ca1_v3.0:52674190-52677667	J-380-15	K-700-15	-3.22559	0.0136	(3S,6E)-nerolidol synthase 1-like
XLOC_016983	Ca6_v3.0:57733658-57737261	J-380-15	K-700-15	4.08882	5e-05	6S ribosomal protein L3	ribosomal large subunit assembly,translation	cytosolic large ribosomal subunit	structural constituent of ribosome
XLOC_015001	Ca5_v3.0:23264821-23277720	J-380-15	K-700-15	-2.33423	0.0053	ABC-2 and plant PDR ABC-type transporter family protein	transport	integral component of membrane	ATP binding,ATPase activity	EC:3.6.1.3,EC:3.6.1.15
XLOC_003197	Ca2_v3.0:4875751-4877564	J-380-15	K-700-15	-3.03187	5e-05	abscisic acid and environmental stress-inducible protein isoform X2
XLOC_005871	Ca3_v3.0:58168224-58169338	J-380-15	K-700-15	2.70159	0.0377	abscisic acid receptor	abscisic acid-activated signaling pathway,negative regulation of catalytic activity,regulation of protein serine/threonine phosphatase activity	nucleus,cytoplasm	protein phosphatase inhibitor activity,abscisic acid binding
XLOC_003491	Ca2_v3.0:15319987-15323303	J-380-15	K-700-15	-4.5866	0.0283	aldehyde dehydrogenase family 3 member H1-like
XLOC_024580	Ca8_v3.0:8289917-8294259	J-380-15	K-700-15	2.16361	0.0361	alpha/beta superfamily hydrolase			hydrolase activity
XLOC_000188	Ca1_v3.0:3140197-3143473	J-380-15	K-700-15	2.95917	0.0286	ankyrin repeat-containing protein At5g262-like		integral component of membrane
XLOC_023822	Ca8_v3.0:16913740-16929840	J-380-15	K-700-15	4.35655	0.0289	APO protein 3, mitochondrial-like
XLOC_010980	Ca4_v3.0:25183073-25186379	J-380-15	K-700-15	-2.91126	0.0323	armadillo/beta-catenin-like repeat protein
XLOC_013285	Ca5_v3.0:22810181-22815657	J-380-15	K-700-15	-2.47818	5e-05	asparagine synthetase [glutamine-hydrolyzing] protein	asparagine biosynthetic process		asparagine synthase (glutamine-hydrolyzing) activity	EC:6.3.5.4
XLOC_019573	Ca6_v3.0:70391760-70393469	J-380-15	K-700-15	3.06627	0.0274	Avr9/Cf-9 rapidly elicited protein	protein ubiquitination		ubiquitin-protein transferase activity
XLOC_022108	Ca7_v3.0:11918391-11921415	J-380-15	K-700-15	-2.05456	0.0002	beta-amylase 3, chloroplastic-like	polysaccharide catabolic process		beta-amylase activity	EC:3.2.1.2
XLOC_005713	Ca3_v3.0:50444036-50446986	J-380-15	K-700-15	-3.12628	0.0004	beta-amyrin 24-hydroxylase-like	oxidation-reduction process	integral component of membrane	monooxygenase activity,iron ion binding,oxidoreductase activity, acting on paired donors, with incorporation or reduction of molecular oxygen,heme binding
XLOC_017636	Ca6_v3.0:100759-109634	J-380-15	K-700-15	-3.63975	0.0036	beta-amyrin synthase			intramolecular transferase activity
XLOC_016967	Ca6_v3.0:57482933-57487547	J-380-15	K-700-15	2.75168	0.00745	beta-xylosidase/alpha-L-arabinofuranosidase-like protein	xylan catabolic process	extracellular region	xylan 1,4-beta-xylosidase activity,alpha-L-arabinofuranosidase activity	EC:3.2.1.55,EC:3.2.1.37
XLOC_000457	Ca1_v3.0:9206242-9210215	J-380-15	K-700-15	2.13597	0.0347	calmodulin-binding protein
XLOC_016268	Ca6_v3.0:32041803-32044018	J-380-15	K-700-15	-3.30934	0.0262	cationic amino acid transporter 6, chloroplastic-like	amino acid transmembrane transport	integral component of membrane	amino acid transmembrane transporter activity
XLOC_015633	Ca5_v3.0:78872850-78878616	J-380-15	K-700-15	-4.05373	0.012	cellulose synthase-like protein D3	cellulose biosynthetic process,cell wall organization	integral component of membrane	cellulose synthase (UDP-forming) activity	EC:2.4.1.12
XLOC_017933	Ca6_v3.0:9357745-9366940	J-380-15	K-700-15	-2.41258	0.0001	cellulose synthase-like protein H1	cellulose biosynthetic process,cell wall organization	integral component of membrane	cellulose synthase (UDP-forming) activity	EC:2.4.1.12
XLOC_023549	Ca8_v3.0:5847192-5848096	J-380-15	K-700-15	-2.78219	5e-05	chaperone protein dnaJ 11, chloroplastic-like
XLOC_006703	Ca3_v3.0:75519931-75522850	J-380-15	K-700-15	2.76051	0.04175	Chitinase / Hevein / PR-4 / Wheatwin2	defense response to fungus, incompatible interaction,defense response to bacterium,RNA phosphodiester bond hydrolysis		ribonuclease activity,chitin binding
XLOC_012592	Ca5_v3.0:7331632-7341395	J-380-15	K-700-15	-3.26581	0.00555	chromosome-associated kinesin KIF4A-like protein	microtubule-based movement		microtubule motor activity,ATP binding,microtubule binding	EC:3.6.1.15
XLOC_024832	Ca8_v3.0:22119516-22122385	J-380-15	K-700-15	-3.02202	0.04305	cysteine-rich receptor-kinase-like protein	phosphorylation	membrane	nucleotide binding,protein kinase activity
XLOC_002224	Ca1_v3.0:35746591-35750517	J-380-15	K-700-15	-2.55947	0.0001	cytidine/deoxycytidylate deaminase family protein			zinc ion binding,hydrolase activity
XLOC_004165	Ca2_v3.0:1231282-1237938	J-380-15	K-700-15	-2.8773	5e-05	cytochrome P45 71D1-like	oxidation-reduction process	integral component of membrane	monooxygenase activity,iron ion binding,oxidoreductase activity, acting on paired donors, with incorporation or reduction of molecular oxygen,heme binding
XLOC_003424	Ca2_v3.0:12255502-12257508	J-380-15	K-700-15	-2.25696	0.00435	cytochrome P45 83B1-like	oxidation-reduction process	integral component of membrane	monooxygenase activity,iron ion binding,oxidoreductase activity, acting on paired donors, with incorporation or reduction of molecular oxygen,heme binding
XLOC_018217	Ca6_v3.0:33319982-33323545	J-380-15	K-700-15	4.16587	0.01175	cytochrome P45 family 71 protein	oxidation-reduction process		monooxygenase activity,iron ion binding,oxidoreductase activity, acting on paired donors, with incorporation or reduction of molecular oxygen,heme binding
XLOC_018115	Ca6_v3.0:22612115-22618087	J-380-15	K-700-15	-2.70415	0.00155	cytochrome P45 family monooxygenase	oxidation-reduction process	integral component of membrane	monooxygenase activity,iron ion binding,oxidoreductase activity, acting on paired donors, with incorporation or reduction of molecular oxygen,heme binding
XLOC_015453	Ca5_v3.0:60556619-60557459	J-380-15	K-700-15	-2.67888	0.00665	dirigent protein 21
XLOC_015454	Ca5_v3.0:60568147-60568972	J-380-15	K-700-15	-2.64293	0.0037	dirigent protein 21-like		integral component of membrane
XLOC_003668	Ca2_v3.0:38910266-38912908	J-380-15	K-700-15	2.02678	0.04615	DNA-3-methyladenine glycosylase I	base-excision repair		DNA-3-methyladenine glycosylase activity	EC:3.2.2.21,EC:3.2.2.2
XLOC_019962	Ca7_v3.0:4964217-4969454	J-380-15	K-700-15	-2.86614	0.0087	DNA-directed RNA polymerase 1B, mitochondrial-like isoform X2
XLOC_020285	Ca7_v3.0:10692300-10693786	J-380-15	K-700-15	-3.17563	0.02235	DUF1442 family protein
XLOC_021344	Ca7_v3.0:60000907-60002477	J-380-15	K-700-15	-4.10709	0.01145	DUF56 family protein
XLOC_009973	Ca4_v3.0:58544990-58546032	J-380-15	K-700-15	2.11314	0.0398	DUF761 domain protein
XLOC_009915	Ca4_v3.0:57492762-57493601	J-380-15	K-700-15	2.60519	0.0426	ethylene response factor	regulation of transcription, DNA-templated	nucleus	DNA binding,DNA-binding transcription factor activity
XLOC_001115	Ca1_v3.0:49129612-49131236	J-380-15	K-700-15	-2.46059	5e-05	eukaryotic aspartyl protease family protein	proteolysis		aspartic-type endopeptidase activity	EC:3.4.23
XLOC_017173	Ca6_v3.0:61443588-61444850	J-380-15	K-700-15	3.37668	0.02025	fasciclin domain protein
XLOC_017174	Ca6_v3.0:61447186-61448116	J-380-15	K-700-15	3.27922	0.02125	fasciclin domain protein		integral component of membrane
XLOC_019069	Ca6_v3.0:60947848-60949142	J-380-15	K-700-15	-2.70002	5e-05	f-box family protein
XLOC_001143	Ca1_v3.0:49484957-49487010	J-380-15	K-700-15	-2.41627	0.0019	F-box protein interaction domain protein
XLOC_000061	Ca1_v3.0:1062789-1064681	J-380-15	K-700-15	-2.26562	5e-05	galactose oxidase/kelch repeat protein
XLOC_007473	Ca3_v3.0:57264751-57268150	J-380-15	K-700-15	-3.24657	0.0007	GDSL esterase/lipase CPRD49-like
XLOC_007475	Ca3_v3.0:57283667-57286100	J-380-15	K-700-15	-2.14328	5e-05	GDSL esterase/lipase CPRD49-like
XLOC_011897	Ca4_v3.0:60659098-60663562	J-380-15	K-700-15	3.26967	0.02145	gibberellin 2-oxidase	oxidation-reduction process		iron ion binding,oxidoreductase activity
XLOC_011228	Ca4_v3.0:46431727-46434469	J-380-15	K-700-15	-4.26593	0.00035	glutathione S-transferase tau			transferase activity
XLOC_003198	Ca2_v3.0:4942089-4944494	J-380-15	K-700-15	-2.15915	0.0018	glycine-rich cell wall structural protein-like
XLOC_021528	Ca7_v3.0:1249285-1255618	J-380-15	K-700-15	-2.11518	0.00395	glycoside hydrolase family 1 protein	carbohydrate metabolic process		hydrolase activity, hydrolyzing O-glycosyl compounds
XLOC_003285	Ca2_v3.0:8073769-8076667	J-380-15	K-700-15	-2.85549	0.02145	GYF domain protein
XLOC_001448	Ca1_v3.0:404444-406617	J-380-15	K-700-15	-2.18271	0.0315	helix loop helix DNA-binding domain protein			DNA binding,protein dimerization activity
XLOC_016500	Ca6_v3.0:46146499-46152063	J-380-15	K-700-15	-3.11876	0.00055	helix loop helix DNA-binding domain protein			DNA binding,protein dimerization activity
XLOC_023014	Ca7_v3.0:58848166-58851332	J-380-15	K-700-15	-2.1163	0.04045	histidine-containing phosphotransfer protein 4-like	phosphorelay signal transduction system	intracellular
XLOC_019601	Ca6_v3.0:7392902-7394704	J-380-15	K-700-15	-3.06579	0.00255	HXXXD-type acyl-transferase family protein			transferase activity, transferring acyl groups other than amino-acyl groups
XLOC_003963	Ca2_v3.0:49958954-49962435	J-380-15	K-700-15	-2.20679	0.0011	hypothetical protein CDL12_24923
XLOC_005374	Ca3_v3.0:6299058-6302884	J-380-15	K-700-15	-2.43416	0.04995	hypothetical protein VITISV_4173
XLOC_002641	Ca1_v3.0:49857764-49861140	J-380-15	K-700-15	-2.3363	0.0001	inactive beta-amylase 9	polysaccharide catabolic process		beta-amylase activity	EC:3.2.1.2
XLOC_021282	Ca7_v3.0:58441820-58443430	J-380-15	K-700-15	2.29385	0.0275	inorganic pyrophosphatase 2-like
XLOC_023024	Ca7_v3.0:59218610-59228652	J-380-15	K-700-15	-3.39927	0.0059	insulin-degrading enzyme
XLOC_011624	Ca4_v3.0:55497037-55499978	J-380-15	K-700-15	-2.26435	0.0427	IQ calmodulin-binding motif protein
XLOC_002358	Ca1_v3.0:43851083-43855526	J-380-15	K-700-15	2.09151	0.0436	isoflavone 3'-hydroxylase-like	oxidation-reduction process		monooxygenase activity,iron ion binding,oxidoreductase activity, acting on paired donors, with incorporation or reduction of molecular oxygen,heme binding
XLOC_012468	Ca5_v3.0:4972251-4973868	J-380-15	K-700-15	-3.10228	0.00235	kunitz-type elastase inhibitor BrEI-like precursor	negative regulation of endopeptidase activity		endopeptidase inhibitor activity
XLOC_024854	Ca8_v3.0:23007614-23008564	J-380-15	K-700-15	-3.2935	0.00015	kunitz-type trypsin inhibitor-like 2 protein-like precursor	negative regulation of endopeptidase activity	extracellular region	serine-type endopeptidase inhibitor activity
XLOC_004366	Ca2_v3.0:7049383-7052886	J-380-15	K-700-15	2.32134	0.0067	laccase/diphenol oxidase family protein	lignin biosynthetic process,lignin catabolic process,oxidation-reduction process	apoplast	copper ion binding,oxidoreductase activity, oxidizing metal ions,hydroquinone:oxygen oxidoreductase activity	EC:1.1.3,EC:1.1.3.2
XLOC_012083	Ca4_v3.0:64673740-64675604	J-380-15	K-700-15	-2.41101	0.00115	legumin storage protein			nutrient reservoir activity
XLOC_005851	Ca3_v3.0:57587627-57593297	J-380-15	K-700-15	-2.58164	0.03985	leucoanthocyanidin dioxygenase-like	oxidation-reduction process		iron ion binding,dioxygenase activity
XLOC_014752	Ca5_v3.0:16212886-16218685	J-380-15	K-700-15	3.03015	5e-05	linoleate 13S-lipoxygenase 2-1, chloroplastic-like	oxylipin biosynthetic process,oxidation-reduction process		oxidoreductase activity, acting on single donors with incorporation of molecular oxygen, incorporation of two atoms of oxygen,metal ion binding	EC:1.13.11
XLOC_021255	Ca7_v3.0:57829227-57906495	J-380-15	K-700-15	-4.94958	5e-05	linoleate 9S-lipoxygenase-like	oxylipin biosynthetic process,oxidation-reduction process		oxidoreductase activity, acting on single donors with incorporation of molecular oxygen, incorporation of two atoms of oxygen,metal ion binding	EC:1.13.11
XLOC_023427	Ca8_v3.0:3678558-3680051	J-380-15	K-700-15	-2.31159	0.0002	LOB domain-containing protein 37
XLOC_009902	Ca4_v3.0:57276668-57297658	J-380-15	K-700-15	2.48262	0.0025	LRR and NB-ARC domain disease resistance protein	defense response	integral component of membrane	ADP binding
XLOC_021895	Ca7_v3.0:7741717-7747057	J-380-15	K-700-15	-5.627	0.0006	MADS-box transcription factor	maintenance of inflorescence meristem identity,fruit development,regulation of transcription, DNA-templated	nucleus	DNA binding,DNA-binding transcription factor activity,protein dimerization activity
XLOC_022784	Ca7_v3.0:51109273-51127288	J-380-15	K-700-15	-3.04988	0.00035	MADS-box transcription factor	regulation of transcription, DNA-templated	nucleus	DNA binding,DNA-binding transcription factor activity,protein dimerization activity
XLOC_023997	Ca8_v3.0:25263419-25266299	J-380-15	K-700-15	-4.01785	0.00205	methylecgonone reductase-like
XLOC_022212	Ca7_v3.0:15258671-15259505	J-380-15	K-700-15	2.15569	0.04995	MYB family transcription factor		nucleus	DNA binding
XLOC_015888	Ca6_v3.0:3942475-3944054	J-380-15	K-700-15	2.41576	5e-05	myb transcription factor			DNA binding
XLOC_021297	Ca7_v3.0:58699358-58704203	J-380-15	K-700-15	-2.12015	0.0001	myo-inositol oxygenase	inositol catabolic process,oxidation-reduction process	cytoplasm	iron ion binding,inositol oxygenase activity	EC:1.13.99.1
XLOC_010739	Ca4_v3.0:10225204-10234890	J-380-15	K-700-15	-2.73741	0.0317	NBS-LRR type disease resistance protein	defense response		ATP binding,ADP binding
XLOC_015832	Ca6_v3.0:2348196-2391358	J-380-15	K-700-15	-3.05724	0.01625	non-cyanogenic beta-glucosidase-like
XLOC_005006	Ca2_v3.0:48639720-48644697	J-380-15	K-700-15	3.56392	0.006	O-acyltransferase WSD1-like
XLOC_008594	Ca4_v3.0:2599749-2603423	J-380-15	K-700-15	4.57151	0.0204	patatin-like phospholipase	lipid catabolic process		hydrolase activity
XLOC_024937	Ca8_v3.0:25751905-25757782	J-380-15	K-700-15	3.50792	5e-05	phosphoethanolamine N-methyltransferase-like isoform X1
XLOC_018812	Ca6_v3.0:55250628-55257632	J-380-15	K-700-15	-3.68221	0.01145	plant/F8B4-18 protein
XLOC_012255	Ca5_v3.0:1019692-1021995	J-380-15	K-700-15	-2.43331	0.03125	polyol/monosaccharide transporter 1	transmembrane transport	integral component of membrane	transmembrane transporter activity
XLOC_001611	Ca1_v3.0:2882993-2886074	J-380-15	K-700-15	-2.09608	0.02	PREDICTED: actin-like
XLOC_001425	Ca1_v3.0:54317113-54322468	J-380-15	K-700-15	-3.93127	0.00575	PREDICTED: uncharacterized protein At5g843-like isoform X4
XLOC_019587	Ca6_v3.0:70747769-70749092	J-380-15	K-700-15	-2.29358	5e-05	PREDICTED: uncharacterized protein DDB_G27167-like
XLOC_024966	Ca8_v3.0:26486588-26490077	J-380-15	K-700-15	-6.46343	0.0067	PREDICTED: uncharacterized protein LOC11488592
XLOC_022439	Ca7_v3.0:22823752-22827353	J-380-15	K-700-15	-3.43945	0.0116	PREDICTED: uncharacterized protein LOC11489471 isoform X1
XLOC_025044	Ca8_v3.0:28193103-28194322	J-380-15	K-700-15	-2.18786	0.0004	PREDICTED: uncharacterized protein LOC1149371
XLOC_008664	Ca4_v3.0:4472255-4474572	J-380-15	K-700-15	-2.00772	0.0001	PREDICTED: uncharacterized protein LOC1149776
XLOC_017684	Ca6_v3.0:1166440-1174210	J-380-15	K-700-15	-2.539	0.0139	PREDICTED: uncharacterized protein LOC11511584
XLOC_012731	Ca5_v3.0:10100530-10102080	J-380-15	K-700-15	-2.0334	0.04875	PREDICTED: uncharacterized protein LOC1158249
XLOC_000595	Ca1_v3.0:15501792-15505357	J-380-15	K-700-15	-3.57618	0.01765	PREDICTED: uncharacterized protein LOC115899
XLOC_011352	Ca4_v3.0:49645798-49651363	J-380-15	K-700-15	-3.70343	0.00685	PREDICTED: uncharacterized protein LOC15851897	phosphorylation	membrane	nucleotide binding,protein kinase activity
XLOC_001224	Ca1_v3.0:50971140-50993372	J-380-15	K-700-15	3.83696	0.0021	probable LRR receptor-like serine/threonine-protein kinase At3g4757	protein phosphorylation	integral component of membrane	protein serine/threonine kinase activity,ATP binding	EC:2.7.11
XLOC_015273	Ca5_v3.0:38557616-38566924	J-380-15	K-700-15	5.02969	0.01245	probable serine/threonine-protein kinase WNK3
XLOC_003949	Ca2_v3.0:49416721-49420557	J-380-15	K-700-15	-2.82401	0.0321	proline dehydrogenase 2, mitochondrial-like	proline catabolic process,oxidation-reduction process		proline dehydrogenase activity	EC:1.5.99.8
XLOC_010345	Ca4_v3.0:165444-168839	J-380-15	K-700-15	-2.1228	0.0222	prolyl oligopeptidase-like protein	proteolysis		serine-type endopeptidase activity,serine-type exopeptidase activity	EC:3.4.21
XLOC_011176	Ca4_v3.0:43699017-43702410	J-380-15	K-700-15	-2.69529	0.0236	protein NRT1/ PTR FAMILY 2.9-like	transport	integral component of membrane	transporter activity
XLOC_013955	Ca5_v3.0:754250-759305	J-380-15	K-700-15	5.23774	0.025	RING/U-box protein			zinc ion binding
XLOC_017137	Ca6_v3.0:60835231-60837374	J-380-15	K-700-15	2.26551	0.02935	S-adenosyl-L-methionine-dependent methyltransferase superfamily protein	methylation		methyltransferase activity
XLOC_002168	Ca1_v3.0:29121841-29124478	J-380-15	K-700-15	2.71217	0.034	serine carboxypeptidase-like 45	proteolysis		serine-type carboxypeptidase activity	EC:3.4.21,EC:3.4.16
XLOC_004486	Ca2_v3.0:12161249-12165014	J-380-15	K-700-15	-5.55759	0.00195	sesquiterpene synthase	metabolic process		magnesium ion binding,terpene synthase activity
XLOC_017701	Ca6_v3.0:1580855-1582661	J-380-15	K-700-15	3.08896	0.0061	specific tissue protein 1
XLOC_003595	Ca2_v3.0:32000190-32003658	J-380-15	K-700-15	-6.08442	0.0106	sugar transport protein 5-like	transmembrane transport	integral component of membrane	transmembrane transporter activity
XLOC_017140	Ca6_v3.0:60865581-60877758	J-380-15	K-700-15	3.64377	0.01355	thiazole biosynthetic enzyme	response to stress,thiamine biosynthetic process,thiazole biosynthetic process,oxidation-reduction process	cytosol,chloroplast stroma	oxidoreductase activity
XLOC_005559	Ca3_v3.0:34612744-34621012	J-380-15	K-700-15	2.01871	0.0282	transmembrane amino acid transporter family protein		integral component of membrane
XLOC_010647	Ca4_v3.0:7400406-7402995	J-380-15	K-700-15	-2.00156	0.0116	transmembrane protein, putative		membrane
XLOC_023452	Ca8_v3.0:4149879-4156200	J-380-15	K-700-15	-2.33535	0.0002	triacylglycerol lipase-like protein	lipid metabolic process	integral component of membrane	hydrolase activity
XLOC_000628	Ca1_v3.0:18550088-18566475	J-380-15	K-700-15	-3.52848	0.00285	truncated transcription factor CAULIFLOWER A-like	regulation of transcription, DNA-templated	nucleus	DNA binding,DNA-binding transcription factor activity,protein dimerization activity
XLOC_018114	Ca6_v3.0:22588912-22590862	J-380-15	K-700-15	-3.75397	0.001	UDP-glucose flavonoid 3-O-glucosyltransferase 7	metabolic process		transferase activity, transferring hexosyl groups
XLOC_003810	Ca2_v3.0:44704284-44706732	J-380-15	K-700-15	-3.15016	0.02325	UDP-glucosyltransferase family protein	metabolic process		transferase activity, transferring hexosyl groups
XLOC_021441	Ca7_v3.0:62170968-62173479	J-380-15	K-700-15	2.12965	0.02235	UDP-glucosyltransferase family protein	metabolic process		transferase activity, transferring hexosyl groups
XLOC_002805	Ca1_v3.0:52674190-52677667	J-380-15	K-700-30	-3.52052	0.0097	(3S,6E)-nerolidol synthase 1-like
XLOC_007851	Ca3_v3.0:66308625-66316219	J-380-15	K-700-30	2.10086	0.00015	1 kDa chaperonin-like	response to unfolded protein,chaperone cofactor-dependent protein refolding	mitochondrial matrix	metal ion binding,unfolded protein binding,chaperone binding
XLOC_009685	Ca4_v3.0:52639171-52641139	J-380-15	K-700-30	2.10652	0.00025	1,2-dihydroxy-3-keto-5-methylthiopentene dioxygenase	L-methionine salvage from methylthioadenosine,oxidation-reduction process	nucleus,cytoplasm	iron ion binding,acireductone dioxygenase [iron(II)-requiring] activity	EC:1.13.11,EC:1.13.11.54
XLOC_012512	Ca5_v3.0:5749261-5750246	J-380-15	K-700-30	2.99908	0.0004	17.1 kDa class II heat shock protein
XLOC_015918	Ca6_v3.0:4767823-4768600	J-380-15	K-700-30	3.85979	0.0011	17.3 kDa class I heat shock protein-like
XLOC_003272	Ca2_v3.0:7174638-7175596	J-380-15	K-700-30	3.76297	0.00335	17.6 kDa class I heat shock protein
XLOC_016938	Ca6_v3.0:56924581-56925431	J-380-15	K-700-30	3.36386	0.02025	18.2 kDa class I heat shock protein-like
XLOC_016845	Ca6_v3.0:54949716-54965744	J-380-15	K-700-30	2.53524	5e-05	18.5 kDa class I heat shock protein-like
XLOC_018795	Ca6_v3.0:54941070-54942623	J-380-15	K-700-30	3.8376	0.03375	18.5 kDa class I heat shock protein-like
XLOC_021764	Ca7_v3.0:5347721-5352790	J-380-15	K-700-30	-2.07723	0.00155	1-deoxy-D-xylulose-5-phosphate synthase	terpenoid biosynthetic process		1-deoxy-D-xylulose-5-phosphate synthase activity	EC:2.2.1.7
XLOC_020564	Ca7_v3.0:17543065-17546764	J-380-15	K-700-30	-2.14167	0.00025	3-hydroxy-3-methylglutaryl-coenzyme A reductase-like protein	isoprenoid biosynthetic process,coenzyme A metabolic process,oxidation-reduction process	endoplasmic reticulum membrane,integral component of membrane	hydroxymethylglutaryl-CoA reductase (NADPH) activity,NADP binding	EC:1.1.1.34
XLOC_011979	Ca4_v3.0:62391401-62394168	J-380-15	K-700-30	-2.66174	0.0034	3-ketoacyl-CoA synthase 11	fatty acid biosynthetic process	integral component of membrane	transferase activity, transferring acyl groups other than amino-acyl groups
XLOC_004062	Ca2_v3.0:52203240-52208526	J-380-15	K-700-30	2.95604	5e-05	4S ribosomal protein S16	translation	ribosome	structural constituent of ribosome
XLOC_019177	Ca6_v3.0:63042777-63044034	J-380-15	K-700-30	2.32398	5e-05	4S ribosomal protein S21-2-like
XLOC_024284	Ca8_v3.0:2404607-2405487	J-380-15	K-700-30	2.01848	0.00015	4S ribosomal protein S3-like	translation	cytosolic small ribosomal subunit	structural constituent of ribosome
XLOC_025297	Ca_scaffold_5667_v3.0:2990-4661	J-380-15	K-700-30	2.95955	5e-05	4S ribosomal protein S5	translation	small ribosomal subunit	RNA binding,structural constituent of ribosome
XLOC_010076	Ca4_v3.0:60795291-60804531	J-380-15	K-700-30	-2.1195	0.003	5'-3' exoribonuclease 4-like	nucleic acid phosphodiester bond hydrolysis		nucleic acid binding,exonuclease activity,zinc ion binding
XLOC_002588	Ca1_v3.0:48772181-48774991	J-380-15	K-700-30	3.35069	5e-05	5'-adenylylsulfate reductase	sulfate reduction,cell redox homeostasis	cell	oxidoreductase activity, acting on a sulfur group of donors, disulfide as acceptor
XLOC_025490	Ca_scaffold_6121_v3.0:22-4429	J-380-15	K-700-30	-2.19413	0.0356	5'-nucleotidase domain-containing protein DDB_G275467
XLOC_004713	Ca2_v3.0:36997071-36998565	J-380-15	K-700-30	2.01892	0.0002	6S acidic ribosomal protein	translational elongation	ribosome	structural constituent of ribosome
XLOC_001535	Ca1_v3.0:1683312-1685701	J-380-15	K-700-30	2.01882	0.0009	6S ribosomal L28-like protein	translation	ribosome	structural constituent of ribosome
XLOC_009399	Ca4_v3.0:45861397-45862489	J-380-15	K-700-30	2.70451	5e-05	6S ribosomal protein L12	translation	ribosome	structural constituent of ribosome
XLOC_023421	Ca8_v3.0:3545545-3546256	J-380-15	K-700-30	2.1705	0.00015	6S ribosomal protein L26-1	translation	large ribosomal subunit	structural constituent of ribosome
XLOC_001406	Ca1_v3.0:53964965-53965659	J-380-15	K-700-30	2.14287	0.00015	6S ribosomal protein L27	translation	cytosolic large ribosomal subunit	structural constituent of ribosome
XLOC_001530	Ca1_v3.0:1583681-1586718	J-380-15	K-700-30	2.13829	0.0005	6S ribosomal protein L27	translation	ribosome	structural constituent of ribosome
XLOC_016983	Ca6_v3.0:57733658-57737261	J-380-15	K-700-30	2.76246	5e-05	6S ribosomal protein L3	ribosomal large subunit assembly,translation	cytosolic large ribosomal subunit	structural constituent of ribosome
XLOC_002208	Ca1_v3.0:33259136-33260905	J-380-15	K-700-30	2.14628	0.00085	6S ribosomal protein L32-1
XLOC_006839	Ca3_v3.0:2446475-2448400	J-380-15	K-700-30	2.05684	0.0002	6S ribosomal protein L34	translation	ribosome	structural constituent of ribosome
XLOC_020099	Ca7_v3.0:7479604-7481259	J-380-15	K-700-30	2.1676	5e-05	6S ribosomal protein L36-3-like	translation	ribosome	structural constituent of ribosome
XLOC_020995	Ca7_v3.0:49471987-49473799	J-380-15	K-700-30	2.46677	5e-05	6S ribosomal protein L36-3-like	translation	ribosome	structural constituent of ribosome
XLOC_023839	Ca8_v3.0:18636122-18637757	J-380-15	K-700-30	2.42595	5e-05	6S ribosomal protein L36-3-like	translation	ribosome	structural constituent of ribosome
XLOC_024307	Ca8_v3.0:2730588-2733592	J-380-15	K-700-30	2.01054	5e-05	6S ribosomal protein L37a	translation	ribosome,integral component of membrane	structural constituent of ribosome
XLOC_021084	Ca7_v3.0:52645190-52647053	J-380-15	K-700-30	2.09701	0.0002	6S ribosomal protein L37a-2	translation	ribosome	structural constituent of ribosome
XLOC_001195	Ca1_v3.0:50518554-50520050	J-380-15	K-700-30	2.10149	5e-05	6S ribosomal protein L38-like	translation	ribosome	structural constituent of ribosome
XLOC_010563	Ca4_v3.0:5320167-5321033	J-380-15	K-700-30	2.04724	0.00065	6S ribosomal protein L39	translation	cytosolic large ribosomal subunit	RNA binding,structural constituent of ribosome
XLOC_014045	Ca5_v3.0:2415328-2416155	J-380-15	K-700-30	2.42171	0.00055	6S ribosome subunit biogenesis NIP7-like protein	ribosome assembly	nucleus,cytosol	RNA binding
XLOC_021748	Ca7_v3.0:5059223-5060066	J-380-15	K-700-30	2.67513	0.002	6S ribosome subunit biogenesis NIP7-like protein	ribosome assembly	nucleus,cytosol	RNA binding
XLOC_025428	Ca_scaffold_5815_v3.0:8811-12343	J-380-15	K-700-30	4.32661	5e-05	ABC transporter B family member 26, chloroplastic-like
XLOC_008088	Ca3_v3.0:70977384-70983371	J-380-15	K-700-30	-5.01208	0.0009	ABC transporter B family protein	transmembrane transport	integral component of membrane	ATP binding,ATPase activity, coupled to transmembrane movement of substances	EC:3.6.1.3,EC:3.6.1.15
XLOC_009469	Ca4_v3.0:48020823-48029058	J-380-15	K-700-30	-5.48186	0.0243	ABC transporter B family protein	transmembrane transport	integral component of membrane	ATP binding,ATPase activity, coupled to transmembrane movement of substances	EC:3.6.1.3,EC:3.6.1.15
XLOC_014380	Ca5_v3.0:9149458-9151596	J-380-15	K-700-30	-2.26206	0.03535	ABC transporter G family member 5		integral component of membrane	ATP binding,ATPase activity	EC:3.6.1.3,EC:3.6.1.15
XLOC_021281	Ca7_v3.0:58415059-58421913	J-380-15	K-700-30	-2.50925	5e-05	ABC transporter-like family-protein	transmembrane transport	integral component of membrane	ATP binding,ATPase activity, coupled to transmembrane movement of substances	EC:3.6.1.3,EC:3.6.1.15
XLOC_015001	Ca5_v3.0:23264821-23277720	J-380-15	K-700-30	-2.61094	0.00815	ABC-2 and plant PDR ABC-type transporter family protein	transport	integral component of membrane	ATP binding,ATPase activity	EC:3.6.1.3,EC:3.6.1.15
XLOC_009048	Ca4_v3.0:21137302-21140040	J-380-15	K-700-30	2.58458	0.04955	acetyl-CoA carboxylase 1-like	fatty acid biosynthetic process		acetyl-CoA carboxylase activity,biotin carboxylase activity,ATP binding,metal ion binding	EC:6.4.1.2,EC:6.3.4.14
XLOC_025386	Ca_scaffold_5768_v3.0:56105-62062	J-380-15	K-700-30	2.59203	0.0121	acetyl-CoA carboxylase carboxyltransferase beta subunit	fatty acid biosynthetic process,malonyl-CoA biosynthetic process	acetyl-CoA carboxylase complex,chloroplast stroma	acetyl-CoA carboxylase activity,ATP binding,zinc ion binding	EC:6.4.1.2
XLOC_003267	Ca2_v3.0:7058789-7061705	J-380-15	K-700-30	-2.64075	0.0003	acid phosphatase-like protein		integral component of membrane
XLOC_021481	Ca7_v3.0:584970-587751	J-380-15	K-700-30	2.31161	0.0022	acyl carrier protein 3, mitochondrial	fatty acid biosynthetic process
XLOC_023357	Ca8_v3.0:2282586-2285633	J-380-15	K-700-30	2.85073	5e-05	adenine phosphoribosyltransferase 4-like	adenine salvage,nucleoside metabolic process	cytoplasm	adenine phosphoribosyltransferase activity	EC:2.4.2.7
XLOC_003491	Ca2_v3.0:15319987-15323303	J-380-15	K-700-30	-5.06422	0.03975	aldehyde dehydrogenase family 3 member H1-like
XLOC_007002	Ca3_v3.0:18128291-18132103	J-380-15	K-700-30	-2.39448	0.0029	aldehyde dehydrogenase family 3 member H1-like
XLOC_011500	Ca4_v3.0:52676861-52681473	J-380-15	K-700-30	3.29311	0.00025	aldo/keto reductase family oxidoreductase
XLOC_024580	Ca8_v3.0:8289917-8294259	J-380-15	K-700-30	2.48176	0.0196	alpha/beta superfamily hydrolase			hydrolase activity
XLOC_024653	Ca8_v3.0:10151289-10155387	J-380-15	K-700-30	-2.97742	0.00025	alpha/beta-hydrolase superfamily protein			hydrolase activity
XLOC_019887	Ca7_v3.0:3680731-3692300	J-380-15	K-700-30	-2.78657	0.0007	alpha-aminoadipic semialdehyde synthase isoform X3	oxidation-reduction process	integral component of membrane	oxidoreductase activity
XLOC_018655	Ca6_v3.0:52103093-52107785	J-380-15	K-700-30	-4.8341	0.03745	anaphase promoting complex subunit 2	ubiquitin-dependent protein catabolic process		ubiquitin protein ligase binding
XLOC_009804	Ca4_v3.0:54997823-54999504	J-380-15	K-700-30	2.09363	0.00595	angio-associated migratory cell protein		cytosol
XLOC_000188	Ca1_v3.0:3140197-3143473	J-380-15	K-700-30	3.12157	0.0234	ankyrin repeat-containing protein At5g262-like		integral component of membrane
XLOC_009862	Ca4_v3.0:56491903-56493766	J-380-15	K-700-30	-2.2058	0.0026	AP2/ERF and B3 domain-containing transcription repressor TEM1	regulation of transcription, DNA-templated	nucleus	DNA binding,DNA-binding transcription factor activity
XLOC_022956	Ca7_v3.0:57224124-57228874	J-380-15	K-700-30	2.71591	0.00875	AP2-like ethylene-responsive transcription factor AIL1	multicellular organism development,regulation of transcription, DNA-templated	nucleus	DNA binding,DNA-binding transcription factor activity
XLOC_025052	Ca8_v3.0:28315783-28327780	J-380-15	K-700-30	-2.09411	0.00685	AP-5 complex subunit beta-1-like
XLOC_023822	Ca8_v3.0:16913740-16929840	J-380-15	K-700-30	5.165	0.0256	APO protein 3, mitochondrial-like
XLOC_010627	Ca4_v3.0:6851404-6861082	J-380-15	K-700-30	-2.07719	5e-05	arabinose kinase-like protein	phosphorylation	cytoplasm	ATP binding,kinase activity,phosphotransferase activity, alcohol group as acceptor
XLOC_013285	Ca5_v3.0:22810181-22815657	J-380-15	K-700-30	-4.70592	5e-05	asparagine synthetase [glutamine-hydrolyzing] protein	asparagine biosynthetic process		asparagine synthase (glutamine-hydrolyzing) activity	EC:6.3.5.4
XLOC_017533	Ca6_v3.0:68487594-68490864	J-380-15	K-700-30	2.22578	5e-05	aspartate-semialdehyde dehydrogenase	methionine biosynthetic process,threonine biosynthetic process,lysine biosynthetic process via diaminopimelate,isoleucine biosynthetic process,oxidation-reduction process	cytoplasm	N-acetyl-gamma-glutamyl-phosphate reductase activity,aspartate-semialdehyde dehydrogenase activity,protein dimerization activity,NADP binding,NAD binding	EC:1.2.1.38,EC:1.2.1.11
XLOC_009340	Ca4_v3.0:42613881-42616044	J-380-15	K-700-30	-4.05585	0.0291	aspartic protease	proteolysis		aspartic-type endopeptidase activity	EC:3.4.23
XLOC_009341	Ca4_v3.0:42616109-42893431	J-380-15	K-700-30	2.20935	0.00125	aspartic proteinase-like protein 2		membrane	peptidase activity
XLOC_019573	Ca6_v3.0:70391760-70393469	J-380-15	K-700-30	2.65012	0.0427	Avr9/Cf-9 rapidly elicited protein	protein ubiquitination		ubiquitin-protein transferase activity
XLOC_023023	Ca7_v3.0:59194392-59195426	J-380-15	K-700-30	2.10588	0.0123	Avr9/Cf-9 rapidly elicited protein
XLOC_022850	Ca7_v3.0:53693831-53697737	J-380-15	K-700-30	2.51091	0.00385	BAG family molecular chaperone regulator 6
XLOC_022777	Ca7_v3.0:50529080-50587852	J-380-15	K-700-30	-2.08438	0.00125	BEACH domain-containing protein lvsC-like isoform X1
XLOC_023461	Ca8_v3.0:4247098-4248485	J-380-15	K-700-30	2.02287	0.0105	BEST plant protein match is: (TAIR:plant.1) protein, putative
XLOC_022108	Ca7_v3.0:11918391-11921415	J-380-15	K-700-30	-3.18783	5e-05	beta-amylase 3, chloroplastic-like	polysaccharide catabolic process		beta-amylase activity	EC:3.2.1.2
XLOC_005713	Ca3_v3.0:50444036-50446986	J-380-15	K-700-30	-3.44963	0.00015	beta-amyrin 24-hydroxylase-like	oxidation-reduction process	integral component of membrane	monooxygenase activity,iron ion binding,oxidoreductase activity, acting on paired donors, with incorporation or reduction of molecular oxygen,heme binding
XLOC_017636	Ca6_v3.0:100759-109634	J-380-15	K-700-30	-4.17419	0.0066	beta-amyrin synthase			intramolecular transferase activity
XLOC_002432	Ca1_v3.0:45414374-45421414	J-380-15	K-700-30	-2.13677	5e-05	beta-D-xylosidase 1	carbohydrate metabolic process,seed coat development	plant-type cell wall,apoplast	alpha-L-arabinofuranosidase activity	EC:3.2.1.55
XLOC_022997	Ca7_v3.0:58275759-58282833	J-380-15	K-700-30	-2.27095	0.00015	beta-galactosidase 1-like precursor	carbohydrate metabolic process		beta-galactosidase activity,carbohydrate binding	EC:3.2.1.23
XLOC_023050	Ca7_v3.0:59975439-59979161	J-380-15	K-700-30	-2.15633	0.0431	BHLH transcription factor
XLOC_014329	Ca5_v3.0:8038686-8040886	J-380-15	K-700-30	-2.13389	5e-05	bidirectional sugar transporter N3	carbohydrate transport	plasma membrane,integral component of membrane
XLOC_012322	Ca5_v3.0:2372967-2376803	J-380-15	K-700-30	-2.06903	0.0002	bifunctional nuclease 1	nucleic acid phosphodiester bond hydrolysis		nuclease activity
XLOC_016667	Ca6_v3.0:51095044-51098948	J-380-15	K-700-30	4.15646	5e-05	BnaCnng1264D		mitochondrion
XLOC_012536	Ca5_v3.0:6071461-6079349	J-380-15	K-700-30	-2.16179	0.0023	branched-chain-amino-acid aminotransferase 2, chloroplastic	branched-chain amino acid metabolic process	integral component of membrane	L-leucine transaminase activity,L-valine transaminase activity,L-isoleucine transaminase activity	EC:2.6.1.42
XLOC_013015	Ca5_v3.0:16078200-16081382	J-380-15	K-700-30	-4.10982	0.0387	branched-chain-amino-acid aminotransferase 2, chloroplastic-like
XLOC_022131	Ca7_v3.0:12702591-12703507	J-380-15	K-700-30	2.61289	0.0451	bZIP transcription factor	regulation of transcription, DNA-templated		DNA-binding transcription factor activity,sequence-specific DNA binding
XLOC_023116	Ca7_v3.0:61937759-61944466	J-380-15	K-700-30	-2.54986	0.01595	BZIP transcription factor bZIP8, putative
XLOC_001618	Ca1_v3.0:3003652-3005073	J-380-15	K-700-30	2.6603	0.03495	C2H2 type zinc finger transcription factor family protein, putative
XLOC_011256	Ca4_v3.0:47124347-47197552	J-380-15	K-700-30	-2.07217	0.0002	callose synthase-like protein	(1->3)-beta-D-glucan biosynthetic process	1,3-beta-D-glucan synthase complex,integral component of membrane	1,3-beta-D-glucan synthase activity	EC:2.4.1.34
XLOC_000457	Ca1_v3.0:9206242-9210215	J-380-15	K-700-30	3.36395	0.0035	calmodulin-binding protein
XLOC_022276	Ca7_v3.0:16967764-16971571	J-380-15	K-700-30	-2.5829	0.00785	carboxy-terminal domain cyclin	cell cycle,cell division	nucleus
XLOC_023330	Ca8_v3.0:1839099-1841502	J-380-15	K-700-30	2.10832	0.00065	carboxy-terminal region remorin
XLOC_003413	Ca2_v3.0:11902279-11906725	J-380-15	K-700-30	-2.09511	0.04405	cation/H+ exchanger 2	proton transmembrane transport	integral component of membrane	solute:proton antiporter activity
XLOC_020327	Ca7_v3.0:11814887-11819443	J-380-15	K-700-30	-4.19312	0.0376	cationic amino acid transporter	amino acid transmembrane transport	integral component of membrane	amino acid transmembrane transporter activity
XLOC_000019	Ca1_v3.0:311298-313488	J-380-15	K-700-30	-2.56672	5e-05	CBL-interacting kinase	protein phosphorylation,signal transduction		protein serine/threonine kinase activity,ATP binding	EC:2.7.11
XLOC_013746	Ca5_v3.0:63584357-63589480	J-380-15	K-700-30	4.40442	5e-05	CcmFc (mitochondrion)		mitochondrion
XLOC_021447	Ca7_v3.0:62326190-62351194	J-380-15	K-700-30	-2.15563	5e-05	CCR4-NOT transcription complex subunit 1 isoform X2
XLOC_015570	Ca5_v3.0:76033224-76049665	J-380-15	K-700-30	-2.04745	0.02725	cellulose synthase-like protein	cellulose biosynthetic process,cell wall organization	plasma membrane,integral component of membrane	cellulose synthase (UDP-forming) activity,metal ion binding	EC:2.4.1.12
XLOC_013354	Ca5_v3.0:25220512-25228820	J-380-15	K-700-30	-2.11539	0.00605	cellulose synthase-like protein E1	cellulose biosynthetic process,cell wall organization	integral component of membrane	cellulose synthase (UDP-forming) activity	EC:2.4.1.12
XLOC_018500	Ca6_v3.0:48543351-48545498	J-380-15	K-700-30	2.07688	0.0002	centromere/microtubule-binding protein	pseudouridine synthesis,RNA processing	nucleolus,cytosol,plasmodesma	RNA binding,pseudouridine synthase activity
XLOC_023268	Ca8_v3.0:934244-971208	J-380-15	K-700-30	2.92743	5e-05	chalcone synthase 1-like
XLOC_022239	Ca7_v3.0:16160809-16161693	J-380-15	K-700-30	-3.17255	5e-05	chaperone DnaJ domain protein
XLOC_023549	Ca8_v3.0:5847192-5848096	J-380-15	K-700-30	-3.23856	5e-05	chaperone protein dnaJ 11, chloroplastic-like
XLOC_018455	Ca6_v3.0:47307773-47309976	J-380-15	K-700-30	-2.42441	5e-05	chaperone protein dnaJ 8, chloroplastic
XLOC_006703	Ca3_v3.0:75519931-75522850	J-380-15	K-700-30	2.64574	0.0497	Chitinase / Hevein / PR-4 / Wheatwin2	defense response to fungus, incompatible interaction,defense response to bacterium,RNA phosphodiester bond hydrolysis		ribonuclease activity,chitin binding
XLOC_024884	Ca8_v3.0:23996534-23996852	J-380-15	K-700-30	-3.21586	0.0223	chlorophyll a-b binding protein AB8, chloroplastic-like	photosynthesis, light harvesting,protein-chromophore linkage	photosystem I,chloroplast thylakoid membrane,integral component of membrane	chlorophyll binding,metal ion binding
XLOC_024620	Ca8_v3.0:9243535-9245626	J-380-15	K-700-30	2.03398	5e-05	cinnamyl alcohol dehydrogenase-like protein	oxidation-reduction process		zinc ion binding,oxidoreductase activity
XLOC_022847	Ca7_v3.0:53596686-53611906	J-380-15	K-700-30	-3.46361	0.0058	coiled-coil vesicle tethering protein, putative
XLOC_020233	Ca7_v3.0:9811568-9813409	J-380-15	K-700-30	2.30726	0.0301	component of high affinity nitrate transporter	response to nitrate,nitrate transport	integral component of membrane
XLOC_007450	Ca3_v3.0:56212827-56217960	J-380-15	K-700-30	-2.10832	0.00835	Copia protein
XLOC_006896	Ca3_v3.0:4706726-4708526	J-380-15	K-700-30	2.44649	0.00255	copper transport protein CCH-like
XLOC_019588	Ca6_v3.0:70776132-70779108	J-380-15	K-700-30	2.2472	5e-05	COX assembly mitochondrial protein 2 homolog		mitochondrion
XLOC_018744	Ca6_v3.0:53925063-53926999	J-380-15	K-700-30	2.24554	0.00925	cyclin-dependent kinase inhibitor family protein
XLOC_016127	Ca6_v3.0:16068858-16082405	J-380-15	K-700-30	-2.13166	0.01945	cyclin-like protein
XLOC_011903	Ca4_v3.0:60782350-60785997	J-380-15	K-700-30	2.65491	0.0001	cysteine synthase	cysteine biosynthetic process from serine		cysteine synthase activity,lyase activity	EC:2.5.1.47
XLOC_006219	Ca3_v3.0:66600430-66601674	J-380-15	K-700-30	2.06372	0.01185	cysteine-rich TM module stress tolerance protein
XLOC_002224	Ca1_v3.0:35746591-35750517	J-380-15	K-700-30	-4.01491	5e-05	cytidine/deoxycytidylate deaminase family protein			zinc ion binding,hydrolase activity
XLOC_003600	Ca2_v3.0:32529631-32535632	J-380-15	K-700-30	2.56633	5e-05	cytochrome b559 subunit alpha	photosynthetic electron transport chain	chloroplast thylakoid membrane,photosystem II reaction center,integral component of membrane	heme binding,metal ion binding
XLOC_001922	Ca1_v3.0:9545841-9548286	J-380-15	K-700-30	2.24967	0.016	cytochrome c oxidase assembly factor 5
XLOC_020796	Ca7_v3.0:30541361-30544701	J-380-15	K-700-30	2.19598	0.00315	cytochrome c oxidase copper chaperone 2-like	copper ion transport	mitochondrial intermembrane space,integral component of membrane	copper chaperone activity
XLOC_003424	Ca2_v3.0:12255502-12257508	J-380-15	K-700-30	-3.41596	0.00135	cytochrome P45 83B1-like	oxidation-reduction process	integral component of membrane	monooxygenase activity,iron ion binding,oxidoreductase activity, acting on paired donors, with incorporation or reduction of molecular oxygen,heme binding
XLOC_022012	Ca7_v3.0:9831015-9833626	J-380-15	K-700-30	2.02862	0.00075	cytochrome P45 family 71 protein	oxidation-reduction process	integral component of membrane	monooxygenase activity,iron ion binding,oxidoreductase activity, acting on paired donors, with incorporation or reduction of molecular oxygen,heme binding
XLOC_022897	Ca7_v3.0:55126046-55128377	J-380-15	K-700-30	2.27075	0.001	cytochrome P45 family 78 protein	oxidation-reduction process	integral component of membrane	monooxygenase activity,iron ion binding,oxidoreductase activity, acting on paired donors, with incorporation or reduction of molecular oxygen,heme binding
XLOC_018115	Ca6_v3.0:22612115-22618087	J-380-15	K-700-30	-3.86033	0.0003	cytochrome P45 family monooxygenase	oxidation-reduction process	integral component of membrane	monooxygenase activity,iron ion binding,oxidoreductase activity, acting on paired donors, with incorporation or reduction of molecular oxygen,heme binding
XLOC_021010	Ca7_v3.0:50063652-50066112	J-380-15	K-700-30	-2.84096	0.0323	cytochrome P45 family protein	oxidation-reduction process	integral component of membrane	monooxygenase activity,iron ion binding,oxidoreductase activity, acting on paired donors, with incorporation or reduction of molecular oxygen,heme binding
XLOC_014463	Ca5_v3.0:10647225-10648215	J-380-15	K-700-30	3.92586	0.0031	cytosolic class II small heat-shock protein		chloroplast
XLOC_015781	Ca6_v3.0:1590077-1591362	J-380-15	K-700-30	2.09675	0.04265	dehydration-responsive RD22-like protein
XLOC_015578	Ca5_v3.0:76387863-76395046	J-380-15	K-700-30	2.2634	0.00645	deoxyhypusine synthase-like
XLOC_016288	Ca6_v3.0:34224543-34228787	J-380-15	K-700-30	-2.14355	0.0072	DHHC-type zinc finger protein		Golgi apparatus,integral component of membrane	zinc ion binding,protein-cysteine S-palmitoyltransferase activity	EC:2.3.1.225
XLOC_004605	Ca2_v3.0:17784336-17790737	J-380-15	K-700-30	2.45925	0.00235	dihydrofolate reductase-like protein
XLOC_013809	Ca5_v3.0:74095024-74098559	J-380-15	K-700-30	-2.23175	0.03115	disease resistance protein RPM1-like	defense response		ADP binding
XLOC_002423	Ca1_v3.0:45284721-45286829	J-380-15	K-700-30	2.19901	0.0014	disease-resistance response protein	defense response,response to biotic stimulus
XLOC_015272	Ca5_v3.0:38447709-38547936	J-380-15	K-700-30	-2.63088	0.0074	DNA annealing helicase and endonuclease ZRANB3
XLOC_011028	Ca4_v3.0:31667335-31681538	J-380-15	K-700-30	-3.51892	5e-05	DNA helicase INO8-like isoform X2			DNA binding,ATP binding
XLOC_020124	Ca7_v3.0:7883234-7892572	J-380-15	K-700-30	2.03471	0.0006	DNA topoisomerase 1-like isoform X1
XLOC_019962	Ca7_v3.0:4964217-4969454	J-380-15	K-700-30	-2.42919	0.0191	DNA-directed RNA polymerase 1B, mitochondrial-like isoform X2
XLOC_009193	Ca4_v3.0:34704281-34716660	J-380-15	K-700-30	-2.44148	0.0095	DNA-directed RNA polymerase I subunit rpa1-like
XLOC_013352	Ca5_v3.0:25175825-25180483	J-380-15	K-700-30	2.00523	0.002	DNA-directed RNA polymerases I and III subunit RPAC1-like
XLOC_023600	Ca8_v3.0:6657426-6660760	J-380-15	K-700-30	2.38285	0.0001	DNA-directed RNA polymerases II and IV subunit 5A-like	transcription, DNA-templated	nucleus	DNA binding,DNA-directed 5'-3' RNA polymerase activity	EC:2.7.7.6
XLOC_021214	Ca7_v3.0:56520370-56524910	J-380-15	K-700-30	2.19809	0.00195	dnaJ homolog subfamily B member 6-like isoform X3
XLOC_002089	Ca1_v3.0:19025313-19026562	J-380-15	K-700-30	2.04901	0.0028	dof zinc finger protein DOF5.4-like
XLOC_007671	Ca3_v3.0:62517981-62519923	J-380-15	K-700-30	2.10942	0.00145	DUF1279 family protein		mitochondrion,plastid
XLOC_005333	Ca3_v3.0:3914330-3920843	J-380-15	K-700-30	-2.44345	0.0299	DUF1336 family protein
XLOC_023222	Ca8_v3.0:381065-382838	J-380-15	K-700-30	-2.07804	0.0076	DUF15 family protein
XLOC_016990	Ca6_v3.0:57790908-57793797	J-380-15	K-700-30	-3.46734	0.0199	DUF1644 family protein
XLOC_023749	Ca8_v3.0:10588412-10589192	J-380-15	K-700-30	2.78259	0.0005	DUF1645 family protein
XLOC_022265	Ca7_v3.0:16751240-16752366	J-380-15	K-700-30	2.04681	0.0264	DUF241 domain protein
XLOC_005813	Ca3_v3.0:55855305-55859641	J-380-15	K-700-30	-2.0875	0.0109	DUF3527 domain protein
XLOC_009474	Ca4_v3.0:48044367-48045770	J-380-15	K-700-30	2.52151	0.0472	DUF966 domain protein
XLOC_025225	Ca_scaffold_5278_v3.0:20-1269	J-380-15	K-700-30	-2.28646	5e-05	E3 ubiquitin-protein ligase MARCH8-like		membrane	metal ion binding
XLOC_003499	Ca2_v3.0:16013147-16038850	J-380-15	K-700-30	-2.97035	5e-05	E3 ubiquitin-protein ligase UPL1-like isoform X1	protein ubiquitination		ubiquitin-protein transferase activity,ligase activity
XLOC_023460	Ca8_v3.0:4241850-4242747	J-380-15	K-700-30	3.03909	0.0264	EF hand calcium-binding family protein			calcium ion binding
XLOC_021829	Ca7_v3.0:6691034-6694589	J-380-15	K-700-30	-2.0997	0.00035	EIN3-binding F-box protein 1
XLOC_005856	Ca3_v3.0:57827651-57831370	J-380-15	K-700-30	2.15513	0.0001	electron transport SCO1/SenC family protein, putative	embryo development ending in seed dormancy,mitochondrial respiratory chain complex IV assembly	mitochondrion,integral component of membrane	copper ion binding
XLOC_024324	Ca8_v3.0:3252406-3253259	J-380-15	K-700-30	3.55815	0.01605	EPIDERMAL PATTERNING FACTOR-like protein 2	guard cell differentiation	integral component of membrane
XLOC_022252	Ca7_v3.0:16516108-16518658	J-380-15	K-700-30	-2.70938	0.0059	ERD (early-responsive to dehydration stress) family protein	protein targeting to vacuole	intracellular,integral component of membrane
XLOC_020342	Ca7_v3.0:12048355-12049470	J-380-15	K-700-30	2.31458	0.0019	ethphon-induced protein
XLOC_023384	Ca8_v3.0:2798399-2800218	J-380-15	K-700-30	2.10424	0.0006	ethphon-induced protein
XLOC_018591	Ca6_v3.0:50797651-50799373	J-380-15	K-700-30	2.02511	0.0059	ethylene response factor	regulation of transcription, DNA-templated	nucleus	DNA binding,DNA-binding transcription factor activity
XLOC_001115	Ca1_v3.0:49129612-49131236	J-380-15	K-700-30	-4.31663	5e-05	eukaryotic aspartyl protease family protein	proteolysis		aspartic-type endopeptidase activity	EC:3.4.23
XLOC_003733	Ca2_v3.0:42135943-42139144	J-380-15	K-700-30	2.60409	5e-05	expansin-A15-like precursor	plant-type cell wall organization	extracellular region,cell wall,membrane
XLOC_002611	Ca1_v3.0:49137540-49139090	J-380-15	K-700-30	-3.16224	5e-05	extracellular dermal glycoprotein	proteolysis		aspartic-type endopeptidase activity	EC:3.4.23
XLOC_000223	Ca1_v3.0:3777224-3778397	J-380-15	K-700-30	2.42001	0.00115	fasciclin domain protein		integral component of membrane
XLOC_017174	Ca6_v3.0:61447186-61448116	J-380-15	K-700-30	2.90695	0.0306	fasciclin domain protein		integral component of membrane
XLOC_000258	Ca1_v3.0:4305297-4306491	J-380-15	K-700-30	-2.00264	0.00555	fasciclin-like arabinogalactan protein
XLOC_019069	Ca6_v3.0:60947848-60949142	J-380-15	K-700-30	-2.78434	5e-05	f-box family protein
XLOC_001187	Ca1_v3.0:50347250-50349285	J-380-15	K-700-30	-2.81155	0.0007	F-box plant-like protein
XLOC_018453	Ca6_v3.0:47280087-47281474	J-380-15	K-700-30	-2.98489	0.0265	F-box protein
XLOC_001143	Ca1_v3.0:49484957-49487010	J-380-15	K-700-30	-2.11515	0.00165	F-box protein interaction domain protein
XLOC_022938	Ca7_v3.0:56745424-56753021	J-380-15	K-700-30	-2.97617	5e-05	F-box SKP2A-like protein
XLOC_019024	Ca6_v3.0:60055847-60060609	J-380-15	K-700-30	-3.47448	5e-05	F-box/kelch-repeat protein At1g6748	protein ubiquitination	Cul3-RING ubiquitin ligase complex	ubiquitin-protein transferase activity
XLOC_007496	Ca3_v3.0:58133689-58137734	J-380-15	K-700-30	-2.0013	0.0015	ferritin-1, chloroplastic-like isoform X1	iron ion transport,cellular iron ion homeostasis,oxidation-reduction process	cell	ferroxidase activity,ferric iron binding	EC:1.16.3.1,EC:1.16.3
XLOC_018356	Ca6_v3.0:43157329-43160725	J-380-15	K-700-30	-2.9542	5e-05	ferritin-2, chloroplastic	iron ion transport,cellular iron ion homeostasis,oxidation-reduction process	cell	ferroxidase activity,ferric iron binding	EC:1.16.3.1,EC:1.16.3
XLOC_019260	Ca6_v3.0:64438814-64443744	J-380-15	K-700-30	-4.44072	0.00115	ferrochelatase-2, chloroplastic-like	heme biosynthetic process		ferrochelatase activity	EC:4.99.1.1
XLOC_024272	Ca8_v3.0:2276915-2280996	J-380-15	K-700-30	2.06931	0.00165	flavin containing monooxygenase FMO GS-OX-like protein	oxidation-reduction process		N,N-dimethylaniline monooxygenase activity,flavin adenine dinucleotide binding,NADP binding	EC:1.14.13.8,EC:1.14.13
XLOC_015259	Ca5_v3.0:37125319-37127709	J-380-15	K-700-30	2.01074	0.008	flavonol synthase/flavanone 3-hydroxylase	oxidation-reduction process		oxidoreductase activity,metal ion binding
XLOC_025363	Ca_scaffold_5756_v3.0:0-3604	J-380-15	K-700-30	-3.08404	0.0014	formin-like 2 domain protein		integral component of membrane
XLOC_008264	Ca3_v3.0:73712371-73714889	J-380-15	K-700-30	3.21926	0.0069	galactinol synthase	galactose metabolic process,response to cold		inositol 3-alpha-galactosyltransferase activity	EC:2.4.1.123
XLOC_000061	Ca1_v3.0:1062789-1064681	J-380-15	K-700-30	-2.00828	5e-05	galactose oxidase/kelch repeat protein
XLOC_024217	Ca8_v3.0:1355119-1357865	J-380-15	K-700-30	2.72915	0.00075	GDSL esterase/lipase At4g1955-like	lipid metabolic process		hydrolase activity
XLOC_007473	Ca3_v3.0:57264751-57268150	J-380-15	K-700-30	-4.16654	0.00245	GDSL esterase/lipase CPRD49-like
XLOC_007477	Ca3_v3.0:57425007-57428536	J-380-15	K-700-30	-2.30051	0.0048	GDSL-like lipase/acylhydrolase			hydrolase activity
XLOC_015125	Ca5_v3.0:28486509-28490724	J-380-15	K-700-30	3.11028	0.0078	GDSL-like lipase/acylhydrolase			hydrolase activity, acting on ester bonds
XLOC_012493	Ca5_v3.0:5450000-5463728	J-380-15	K-700-30	-2.13859	0.0178	glutamate receptor 3.2	ion transport,ionotropic glutamate receptor signaling pathway	integral component of membrane	ionotropic glutamate receptor activity
XLOC_003865	Ca2_v3.0:46745548-46787828	J-380-15	K-700-30	2.16794	5e-05	glutamic acid-rich protein-like
XLOC_007434	Ca3_v3.0:55693817-55694836	J-380-15	K-700-30	4.69227	0.0085	glutathione S-transferase			transferase activity
XLOC_007435	Ca3_v3.0:55701108-55702388	J-380-15	K-700-30	2.1999	0.0009	glutathione s-transferase 2			glutathione transferase activity	EC:2.5.1.18
XLOC_011228	Ca4_v3.0:46431727-46434469	J-380-15	K-700-30	-2.13711	0.00035	glutathione S-transferase tau			transferase activity
XLOC_018279	Ca6_v3.0:38788781-38790945	J-380-15	K-700-30	2.59476	0.00215	glutathione S-transferase, amino-terminal domain protein			transferase activity
XLOC_017813	Ca6_v3.0:4917719-4923940	J-380-15	K-700-30	-5.41844	0.0102	glycerophosphodiester phosphodiesterase GDPDL4-like
XLOC_006599	Ca3_v3.0:73639887-73641823	J-380-15	K-700-30	3.40174	0.0124	glycine-rich cell wall structural protein-like isoform X3
XLOC_008764	Ca4_v3.0:6869245-6872635	J-380-15	K-700-30	-3.31099	0.03155	glycosyltransferase family protein 64 C3
XLOC_010098	Ca4_v3.0:61066037-61068688	J-380-15	K-700-30	2.08654	0.0004	GRF1-interacting factor-like protein
XLOC_018706	Ca6_v3.0:53131179-53132184	J-380-15	K-700-30	2.17804	0.0001	GroES chaperonin	protein folding	cytoplasm
XLOC_020063	Ca7_v3.0:6770059-6772591	J-380-15	K-700-30	-2.45526	0.0497	G-type lectin S-receptor-like serine/threonine-protein kinase RLK1 isoform X1
XLOC_003285	Ca2_v3.0:8073769-8076667	J-380-15	K-700-30	-2.10905	0.0485	GYF domain protein
XLOC_024445	Ca8_v3.0:5544525-5549052	J-380-15	K-700-30	-2.06912	0.0017	GYF domain protein			metal ion binding
XLOC_020104	Ca7_v3.0:7529482-7531043	J-380-15	K-700-30	3.92491	5e-05	H/ACA ribonucleoprotein complex subunit 2-like protein
XLOC_020107	Ca7_v3.0:7556345-7558124	J-380-15	K-700-30	3.00916	5e-05	H/ACA ribonucleoprotein complex subunit 2-like protein
XLOC_008006	Ca3_v3.0:69301962-69304128	J-380-15	K-700-30	3.30324	5e-05	H/ACA ribonucleoprotein complex subunit 3-like protein
XLOC_022359	Ca7_v3.0:19440222-19442640	J-380-15	K-700-30	2.41045	5e-05	H/ACA ribonucleoprotein complex subunit 3-like protein	pseudouridine synthesis,ribosome biogenesis		snoRNA binding
XLOC_011471	Ca4_v3.0:52164908-52167132	J-380-15	K-700-30	-2.87821	5e-05	haloacid dehalogenase-like hydrolase	metabolic process		hydrolase activity
XLOC_016159	Ca6_v3.0:19182108-19183505	J-380-15	K-700-30	2.71565	0.0001	heat shock 22 kDa protein, mitochondrial isoform X2
XLOC_019764	Ca7_v3.0:1593897-1596382	J-380-15	K-700-30	2.61907	0.0009	heat shock 7 kDa protein		cell wall,plasma membrane,chloroplast	ATP binding
XLOC_017774	Ca6_v3.0:3770519-3773618	J-380-15	K-700-30	2.13286	0.0001	heat shock cognate 7 kDa protein 2			ATP binding
XLOC_024741	Ca8_v3.0:14273968-14277218	J-380-15	K-700-30	2.01798	5e-05	heat shock protein 83	protein folding,response to stress		ATP binding,unfolded protein binding
XLOC_008769	Ca4_v3.0:7071449-7092073	J-380-15	K-700-30	-2.20851	0.00945	helicase and polymerase-containing protein TEBICHI	DNA-dependent DNA replication,photomorphogenesis,meristem structural organization,regulation of gene expression,cell division,DNA biosynthetic process,regulation of cell cycle G2/M phase transition,intrachromosomal DNA recombination,regulation of adaxial/abaxial pattern formation		DNA binding,DNA-directed DNA polymerase activity,ATP binding	EC:2.7.7.7
XLOC_016500	Ca6_v3.0:46146499-46152063	J-380-15	K-700-30	-2.17596	0.003	helix loop helix DNA-binding domain protein			DNA binding,protein dimerization activity
XLOC_000087	Ca1_v3.0:1504079-1505816	J-380-15	K-700-30	2.8965	0.0036	histidine phosphotransfer protein	phosphorelay signal transduction system	intracellular
XLOC_010013	Ca4_v3.0:59446359-59453084	J-380-15	K-700-30	-3.24395	0.0309	histone acetyltransferase KAT6A
XLOC_002447	Ca1_v3.0:45784811-45787116	J-380-15	K-700-30	2.2342	5e-05	huntingtin-interacting K-like protein		cytosol
XLOC_017123	Ca6_v3.0:60598146-60600221	J-380-15	K-700-30	-2.12748	0.0117	HXXXD-type acyl-transferase family protein			transferase activity, transferring acyl groups other than amino-acyl groups
XLOC_019601	Ca6_v3.0:7392902-7394704	J-380-15	K-700-30	-2.42027	0.00415	HXXXD-type acyl-transferase family protein			transferase activity, transferring acyl groups other than amino-acyl groups
XLOC_002430	Ca1_v3.0:45388870-45390958	J-380-15	K-700-30	2.17031	0.0286	hybrid signal transduction histidine kinase M
XLOC_002212	Ca1_v3.0:34479574-34482462	J-380-15	K-700-30	2.69666	0.0222	hypothetical chloroplast RF68 (chloroplast)
XLOC_004378	Ca2_v3.0:7418273-7422340	J-380-15	K-700-30	2.09433	0.02265	hypothetical protein F383_1357
XLOC_006953	Ca3_v3.0:7658339-7659043	J-380-15	K-700-30	3.20474	0.0035	hypothetical protein GLYMA_18G2797
XLOC_002443	Ca1_v3.0:45655699-45656119	J-380-15	K-700-30	2.84506	0.0333	hypothetical protein KK1_49212
XLOC_001974	Ca1_v3.0:11571670-11572361	J-380-15	K-700-30	2.27696	0.00325	hypothetical protein MTR_2g724
XLOC_005548	Ca3_v3.0:34315737-34316034	J-380-15	K-700-30	3.70839	5e-05	hypothetical protein MTR_3g3562
XLOC_018831	Ca6_v3.0:55723691-55724631	J-380-15	K-700-30	2.86958	0.0303	hypothetical protein MTR_4g8919
XLOC_024600	Ca8_v3.0:8801836-8804290	J-380-15	K-700-30	2.19264	0.0001	hypothetical protein MTR_5g329
XLOC_003212	Ca2_v3.0:5995628-5996358	J-380-15	K-700-30	2.78237	0.0118	hypothetical protein MTR_5g8397
XLOC_009693	Ca4_v3.0:52734384-52735446	J-380-15	K-700-30	5.02537	0.0057	hypothetical protein PHAVU_11G438g, partial
XLOC_025403	Ca_scaffold_5768_v3.0:97199-97648	J-380-15	K-700-30	3.83334	0.0003	hypothetical protein TanjilG_1281
XLOC_015675	Ca5_v3.0:23292386-23293156	J-380-15	K-700-30	2.41349	0.0028	hypothetical protein TSUD_12665
XLOC_019643	Ca6_v3.0:52464401-52465037	J-380-15	K-700-30	2.69729	0.04075	hypothetical protein TSUD_1387
XLOC_009001	Ca4_v3.0:16881104-16881724	J-380-15	K-700-30	2.782	0.01255	hypothetical protein TSUD_1784
XLOC_011379	Ca4_v3.0:50363798-50373392	J-380-15	K-700-30	-2.61583	0.04325	hypothetical protein VIGAN_82774
XLOC_005374	Ca3_v3.0:6299058-6302884	J-380-15	K-700-30	-2.98654	0.0413	hypothetical protein VITISV_4173
XLOC_002641	Ca1_v3.0:49857764-49861140	J-380-15	K-700-30	-3.20732	5e-05	inactive beta-amylase 9	polysaccharide catabolic process		beta-amylase activity	EC:3.2.1.2
XLOC_021282	Ca7_v3.0:58441820-58443430	J-380-15	K-700-30	3.15286	0.00655	inorganic pyrophosphatase 2-like
XLOC_019986	Ca7_v3.0:5375547-5383476	J-380-15	K-700-30	-2.2552	0.0141	inosine-uridine preferring nucleoside hydrolase			hydrolase activity
XLOC_023024	Ca7_v3.0:59218610-59228652	J-380-15	K-700-30	-3.07176	0.00305	insulin-degrading enzyme
XLOC_025264	Ca_scaffold_5532_v3.0:4-2369	J-380-15	K-700-30	-2.08916	0.04275	integral membrane HPP family protein		integral component of membrane
XLOC_021119	Ca7_v3.0:53764815-53768977	J-380-15	K-700-30	-2.81294	0.0348	intracellular protein transporter USO1-like protein, putative	cell morphogenesis
XLOC_011624	Ca4_v3.0:55497037-55499978	J-380-15	K-700-30	-2.67834	0.0451	IQ calmodulin-binding motif protein
XLOC_016828	Ca6_v3.0:54685055-54687594	J-380-15	K-700-30	3.15277	5e-05	isoflavone 4'-O-methyltransferase	methylation		O-methyltransferase activity,isoflavone 4'-O-methyltransferase activity,protein dimerization activity	EC:2.1.1.46
XLOC_018788	Ca6_v3.0:54670243-54672667	J-380-15	K-700-30	2.57615	5e-05	isoflavone synthase	oxidation-reduction process		monooxygenase activity,iron ion binding,oxidoreductase activity, acting on paired donors, with incorporation or reduction of molecular oxygen,heme binding
XLOC_003012	Ca2_v3.0:860367-869512	J-380-15	K-700-30	-2.13105	0.0125	kinesin heavy chain, putative	microtubule-based movement		microtubule motor activity,ATP binding,microtubule binding	EC:3.6.1.15
XLOC_019882	Ca7_v3.0:3560624-3567914	J-380-15	K-700-30	-2.06428	0.01315	kinesin-like protein KIN-7B	microtubule-based movement	microtubule	microtubule motor activity,ATP binding,microtubule binding	EC:3.6.1.15
XLOC_024854	Ca8_v3.0:23007614-23008564	J-380-15	K-700-30	-2.53739	0.0001	kunitz-type trypsin inhibitor-like 2 protein-like precursor	negative regulation of endopeptidase activity	extracellular region	serine-type endopeptidase inhibitor activity
XLOC_004366	Ca2_v3.0:7049383-7052886	J-380-15	K-700-30	2.57741	0.0032	laccase/diphenol oxidase family protein	lignin biosynthetic process,lignin catabolic process,oxidation-reduction process	apoplast	copper ion binding,oxidoreductase activity, oxidizing metal ions,hydroquinone:oxygen oxidoreductase activity	EC:1.1.3,EC:1.1.3.2
XLOC_020514	Ca7_v3.0:15975808-15976941	J-380-15	K-700-30	2.18628	5e-05	lactoylglutathione lyase/glyoxalase I family protein			lyase activity
XLOC_021732	Ca7_v3.0:4889149-4890651	J-380-15	K-700-30	2.62157	0.00075	late embryogenesis abundant protein	response to stress,response to abscisic acid	mitochondrion
XLOC_007931	Ca3_v3.0:67870457-67872869	J-380-15	K-700-30	2.18631	0.00155	LEA 4 protein	response to stress,response to abiotic stimulus,embryo development
XLOC_012083	Ca4_v3.0:64673740-64675604	J-380-15	K-700-30	-4.05737	0.00205	legumin storage protein			nutrient reservoir activity
XLOC_009601	Ca4_v3.0:51032169-51038111	J-380-15	K-700-30	2.33664	0.00045	limonoid UDP-glucosyltransferase-like protein	metabolic process		transferase activity, transferring hexosyl groups
XLOC_021255	Ca7_v3.0:57829227-57906495	J-380-15	K-700-30	-7.55277	5e-05	linoleate 9S-lipoxygenase-like	oxylipin biosynthetic process,oxidation-reduction process		oxidoreductase activity, acting on single donors with incorporation of molecular oxygen, incorporation of two atoms of oxygen,metal ion binding	EC:1.13.11
XLOC_007703	Ca3_v3.0:63168624-63169426	J-380-15	K-700-30	2.0019	0.0018	Lipid transfer protein
XLOC_018138	Ca6_v3.0:24303936-24305943	J-380-15	K-700-30	2.41346	5e-05	Lipid transfer protein	lipid transport		lipid binding
XLOC_018678	Ca6_v3.0:52682852-52686254	J-380-15	K-700-30	2.19698	0.0363	LOB domain-containing protein 4-like
XLOC_014300	Ca5_v3.0:7539294-7569397	J-380-15	K-700-30	-2.51202	5e-05	localization and RNA pol II promoter Fmp27 domain protein
XLOC_017115	Ca6_v3.0:60490077-60499796	J-380-15	K-700-30	2.16339	0.0086	long-chain-fatty-acid CoA ligase (AMP-forming)	metabolic process		ligase activity
XLOC_024052	Ca8_v3.0:26795173-26799999	J-380-15	K-700-30	-2.71462	0.0385	LRR and NB-ARC domain disease resistance protein	defense response		ADP binding
XLOC_012099	Ca4_v3.0:65030179-65033931	J-380-15	K-700-30	-2.02191	0.0003	LRR receptor-like kinase family protein	protein phosphorylation	integral component of membrane	protein serine/threonine kinase activity,ATP binding	EC:2.7.11
XLOC_005073	Ca2_v3.0:50196151-50199533	J-380-15	K-700-30	-3.63345	0.0042	LRR receptor-like serine/threonine-protein kinase RPK2
XLOC_003972	Ca2_v3.0:50212010-50215457	J-380-15	K-700-30	-2.01153	0.00295	LRR receptor-like serine/threonine-protein kinase RPK2 isoform X1
XLOC_021895	Ca7_v3.0:7741717-7747057	J-380-15	K-700-30	-2.41936	0.00015	MADS-box transcription factor	maintenance of inflorescence meristem identity,fruit development,regulation of transcription, DNA-templated	nucleus	DNA binding,DNA-binding transcription factor activity,protein dimerization activity
XLOC_016583	Ca6_v3.0:48845660-48864808	J-380-15	K-700-30	-2.07702	5e-05	MAP kinase kinase kinase	protein phosphorylation		protein kinase activity,ATP binding
XLOC_015277	Ca5_v3.0:39366351-39369011	J-380-15	K-700-30	2.11489	0.0246	mediator of RNA polymerase II transcription subunit 36a-like	rRNA processing,tRNA processing,methylation		RNA binding,methyltransferase activity
XLOC_020183	Ca7_v3.0:9010618-9017432	J-380-15	K-700-30	2.9167	0.01745	Metal tolerance protein 4 isoform 1	cation transport,transmembrane transport	membrane
XLOC_016321	Ca6_v3.0:36557876-36558965	J-380-15	K-700-30	2.23839	0.00035	metallothionein-like protein 1			metal ion binding
XLOC_020440	Ca7_v3.0:14221923-14232724	J-380-15	K-700-30	2.4835	0.00535	methylesterase 1-like
XLOC_010824	Ca4_v3.0:13787625-13796617	J-380-15	K-700-30	-2.15667	0.00295	microtubule associated protein, MAP65/ASE1 family protein	microtubule cytoskeleton organization,cytokinesis		microtubule binding
XLOC_009851	Ca4_v3.0:56107117-56129771	J-380-15	K-700-30	-2.14509	0.0001	microtubule organization protein	intracellular protein transport	intracellular
XLOC_014731	Ca5_v3.0:15723333-15725912	J-380-15	K-700-30	2.55955	5e-05	mitochondrial import inner membrane translocase subunit Tim13	protein transport	mitochondrial intermembrane space	copper ion binding
XLOC_017770	Ca6_v3.0:3561596-3563485	J-380-15	K-700-30	2.06067	0.0002	mitochondrial import inner membrane translocase subunit Tim9
XLOC_020121	Ca7_v3.0:7836533-7838130	J-380-15	K-700-30	2.26718	5e-05	mitochondrial import receptor subunit TOM5 homolog
XLOC_005651	Ca3_v3.0:46781300-46785011	J-380-15	K-700-30	2.03555	5e-05	mitochondrial import receptor subunit TOM6 homolog
XLOC_021407	Ca7_v3.0:61496002-61499353	J-380-15	K-700-30	2.13059	0.0007	mitochondrial metalloendopeptidase OMA1-like
XLOC_006560	Ca3_v3.0:72982619-72983159	J-380-15	K-700-30	3.28478	0.02125	monothiol glutaredoxin-S2 protein	cell redox homeostasis,oxidation-reduction process	cell	electron transfer activity,protein disulfide oxidoreductase activity
XLOC_022212	Ca7_v3.0:15258671-15259505	J-380-15	K-700-30	2.15666	0.04845	MYB family transcription factor		nucleus	DNA binding
XLOC_011818	Ca4_v3.0:59417920-59420007	J-380-15	K-700-30	-2.13625	0.03755	myb transcription factor			DNA binding
XLOC_012574	Ca5_v3.0:6977375-6979286	J-380-15	K-700-30	-3.11406	0.00715	myb transcription factor			DNA binding
XLOC_015888	Ca6_v3.0:3942475-3944054	J-380-15	K-700-30	2.71408	5e-05	myb transcription factor			DNA binding
XLOC_022887	Ca7_v3.0:54863774-54865091	J-380-15	K-700-30	2.77087	0.0005	myb transcription factor			DNA binding
XLOC_012495	Ca5_v3.0:5478992-5487147	J-380-15	K-700-30	-2.40867	5e-05	myb-like protein I
XLOC_006997	Ca3_v3.0:17651317-17652715	J-380-15	K-700-30	3.22338	0.00535	myb-like protein X
XLOC_021297	Ca7_v3.0:58699358-58704203	J-380-15	K-700-30	-2.93337	5e-05	myo-inositol oxygenase	inositol catabolic process,oxidation-reduction process	cytoplasm	iron ion binding,inositol oxygenase activity	EC:1.13.99.1
XLOC_001868	Ca1_v3.0:8175009-8177243	J-380-15	K-700-30	-2.61231	0.00105	NAC domain-containing protein 72	regulation of transcription, DNA-templated	nucleus	DNA binding
XLOC_006790	Ca3_v3.0:400856-402569	J-380-15	K-700-30	2.1204	0.0001	NAC transcription factor-like protein	regulation of transcription, DNA-templated	nucleus	DNA binding
XLOC_022523	Ca7_v3.0:29673794-29675840	J-380-15	K-700-30	-2.08419	0.04645	NAC transcription factor-like protein	regulation of transcription, DNA-templated	nucleus	DNA binding
XLOC_021700	Ca7_v3.0:4407250-4408225	J-380-15	K-700-30	3.25648	0.0006	nacl-inducible Ca2+-binding protein		cytosol	calcium ion binding
XLOC_002992	Ca2_v3.0:448382-461599	J-380-15	K-700-30	2.51335	0.0023	NAD(P)H-dependent 6'-deoxychalcone synthase-like	oxidation-reduction process		oxidoreductase activity
XLOC_015722	Ca6_v3.0:122130-123877	J-380-15	K-700-30	4.46063	5e-05	NAD(P)H-quinone oxidoreductase subunit 2 A, chloroplastic
XLOC_010739	Ca4_v3.0:10225204-10234890	J-380-15	K-700-30	-3.19014	0.02765	NBS-LRR type disease resistance protein	defense response		ATP binding,ADP binding
XLOC_015071	Ca5_v3.0:25828031-25828937	J-380-15	K-700-30	2.74861	0.0357	neurofilament light polypeptide
XLOC_010722	Ca4_v3.0:9736995-9742919	J-380-15	K-700-30	-2.23461	0.00785	nodulin MtN21/EamA-like transporter family protein	transmembrane transport	integral component of membrane	transmembrane transporter activity
XLOC_007011	Ca3_v3.0:18870569-18872065	J-380-15	K-700-30	2.07172	5e-05	non-specific lipid-transfer protein-like
XLOC_017678	Ca6_v3.0:1098396-1102667	J-380-15	K-700-30	2.51509	0.0001	NOP56-like pre RNA processing ribonucleoprotein		viral nucleocapsid
XLOC_009343	Ca4_v3.0:42616109-42893431	J-380-15	K-700-30	-4.5404	0.0073	nucleobase-ascorbate transporter 4
XLOC_001877	Ca1_v3.0:8426920-8430956	J-380-15	K-700-30	2.45964	5e-05	nucleolar protein 58
XLOC_011378	Ca4_v3.0:50244252-50247026	J-380-15	K-700-30	-2.01354	0.00095	octicosapeptide/phox/Bem1p family protein
XLOC_025391	Ca_scaffold_5768_v3.0:102449-104309	J-380-15	K-700-30	4.70816	5e-05	ORF61c (chloroplast)		chloroplast
XLOC_011384	Ca4_v3.0:50530175-50535578	J-380-15	K-700-30	2.33817	0.01985	origin of replication complex subunit 4
XLOC_011809	Ca4_v3.0:59281264-59287777	J-380-15	K-700-30	-5.4599	0.00355	paladin isoform X2
XLOC_008279	Ca3_v3.0:73994340-74012281	J-380-15	K-700-30	-2.93464	5e-05	paladin-like isoform X1
XLOC_011631	Ca4_v3.0:55689377-55694821	J-380-15	K-700-30	2.37851	5e-05	patatin-like phospholipase	lipid catabolic process		hydrolase activity
XLOC_017589	Ca6_v3.0:69741522-69747834	J-380-15	K-700-30	-2.42525	0.0002	pattern formation protein GNOM protein	regulation of ARF protein signal transduction,positive regulation of GTPase activity		ARF guanyl-nucleotide exchange factor activity
XLOC_004912	Ca2_v3.0:46481915-46483391	J-380-15	K-700-30	-2.04839	0.0044	pectin methylesterase
XLOC_005367	Ca3_v3.0:6145355-6152584	J-380-15	K-700-30	-2.0864	0.0089	pentatricopeptide repeat-containing protein At3g2923-like
XLOC_001562	Ca1_v3.0:2041145-2045889	J-380-15	K-700-30	-4.4414	0.0109	pentatricopeptide repeat-containing protein At3g5743, chloroplastic-like
XLOC_014874	Ca5_v3.0:19272504-19276338	J-380-15	K-700-30	-2.09332	0.03715	pentatricopeptide repeat-containing protein At4g821
XLOC_019427	Ca6_v3.0:67549739-67555675	J-380-15	K-700-30	2.73249	0.03945	pentatricopeptide repeat-containing protein At5g2563-like isoform X1
XLOC_020424	Ca7_v3.0:13858464-13861737	J-380-15	K-700-30	-2.38709	0.02185	pentatricopeptide repeat-containing protein At5g3935-like
XLOC_014820	Ca5_v3.0:17793384-17795282	J-380-15	K-700-30	3.12254	0.0002	peptide methionine sulfoxide reductase-like isoform X1
XLOC_008011	Ca3_v3.0:69416691-69420282	J-380-15	K-700-30	-3.62422	0.01545	peptide transporter	transport	integral component of membrane	transporter activity
XLOC_020163	Ca7_v3.0:8618597-8635152	J-380-15	K-700-30	-2.73323	0.01175	peptide/nitrate transporter	transport	integral component of membrane	transporter activity
XLOC_025443	Ca_scaffold_5864_v3.0:12901-14757	J-380-15	K-700-30	-2.40327	0.0113	peroxidase family protein	response to oxidative stress,hydrogen peroxide catabolic process,oxidation-reduction process,cellular oxidant detoxification	extracellular region	peroxidase activity,heme binding,metal ion binding	EC:1.11.1.7
XLOC_025337	Ca_scaffold_5729_v3.0:151-5595	J-380-15	K-700-30	2.07184	0.00025	peroxisomal 2,4-dienoyl-CoA reductase
XLOC_010915	Ca4_v3.0:19317163-19321714	J-380-15	K-700-30	2.13956	5e-05	PHD finger protein ING1		nucleus	zinc ion binding
XLOC_013064	Ca5_v3.0:17574052-17574834	J-380-15	K-700-30	2.0326	0.0007	phloem specific protein
XLOC_014840	Ca5_v3.0:18339795-18340710	J-380-15	K-700-30	-2.62163	0.0006	phosphate-responsive 1 family protein
XLOC_017301	Ca6_v3.0:63877498-63887896	J-380-15	K-700-30	-3.31484	5e-05	phosphatidylinositol 4-kinase beta-like protein	phosphatidylinositol phosphorylation,phosphatidylinositol-mediated signaling	intracellular	kinase activity
XLOC_020498	Ca7_v3.0:15547199-15553501	J-380-15	K-700-30	-2.01423	0.00305	phosphatidylinositol/phosphatidylcholine transfer protein SFH12	transport	intracellular	transporter activity
XLOC_024937	Ca8_v3.0:25751905-25757782	J-380-15	K-700-30	4.48901	5e-05	phosphoethanolamine N-methyltransferase-like isoform X1
XLOC_022476	Ca7_v3.0:24602594-24632502	J-380-15	K-700-30	-3.42201	5e-05	phospholipid-transporting ATPase 3-like	phospholipid translocation,Golgi vesicle budding	Golgi membrane,trans-Golgi network,plasma membrane,integral component of membrane	magnesium ion binding,phospholipid-translocating ATPase activity,ATP binding	EC:3.6.1.3,EC:3.6.3.1,EC:3.6.1.15
XLOC_022669	Ca7_v3.0:44617284-44623433	J-380-15	K-700-30	-2.06385	0.00945	phospholipid-transporting ATPase-like protein	phospholipid translocation	integral component of membrane	magnesium ion binding,phospholipid-translocating ATPase activity,ATP binding	EC:3.6.1.3,EC:3.6.3.1,EC:3.6.1.15
XLOC_025383	Ca_scaffold_5768_v3.0:14561-24211	J-380-15	K-700-30	2.29995	0.00865	photosystem I P7 apoprotein A1 (chloroplast)	photosynthesis,protein-chromophore linkage,oxidation-reduction process	photosystem I,chloroplast thylakoid membrane,integral component of membrane	magnesium ion binding,electron transfer activity,chlorophyll binding,4 iron, 4 sulfur cluster binding
XLOC_025395	Ca_scaffold_5768_v3.0:24656-28940	J-380-15	K-700-30	2.67911	0.00025	photosystem II CP43 chlorophyll apoprotein (chloroplast)	photosynthetic electron transport in photosystem II,protein-chromophore linkage	photosystem II,chloroplast thylakoid membrane,integral component of membrane	chlorophyll binding,electron transporter, transferring electrons within the cyclic electron transport pathway of photosynthesis activity,metal ion binding
XLOC_018757	Ca6_v3.0:54126501-54142057	J-380-15	K-700-30	-2.08489	0.0004	phragmoplast orienting kinesin 2 isoform X2
XLOC_014660	Ca5_v3.0:14082632-14088732	J-380-15	K-700-30	-2.39806	0.00265	phragmoplast-associated kinesin-related protein	microtubule-based movement		microtubule motor activity,ATP binding,microtubule binding	EC:3.6.1.15
XLOC_020586	Ca7_v3.0:18183006-18190385	J-380-15	K-700-30	2.17062	0.03405	pinoresinol-lariciresinol reductase-like protein
XLOC_015599	Ca5_v3.0:77076677-77077588	J-380-15	K-700-30	2.22116	0.0001	plant invertase/pectin methylesterase inhibitor	negative regulation of catalytic activity		enzyme inhibitor activity
XLOC_008298	Ca3_v3.0:74317190-74317923	J-380-15	K-700-30	2.59927	0.0001	plant/F25P12-18 protein
XLOC_018812	Ca6_v3.0:55250628-55257632	J-380-15	K-700-30	-4.05076	0.00865	plant/F8B4-18 protein
XLOC_017603	Ca6_v3.0:69996796-70000235	J-380-15	K-700-30	2.14215	0.0425	plastid movement impaired protein
XLOC_025321	Ca_scaffold_5710_v3.0:2884-5914	J-380-15	K-700-30	2.30097	0.0002	plastid-lipid-associated protein, chloroplastic-like
XLOC_023109	Ca7_v3.0:61827871-61829532	J-380-15	K-700-30	-2.51377	0.00015	plastocyanin-like domain protein		integral component of membrane	electron transfer activity
XLOC_008729	Ca4_v3.0:5948035-5961165	J-380-15	K-700-30	-2.35486	5e-05	pleiotropic drug resistance protein 1-like	transport	integral component of membrane	ATP binding,ATPase activity	EC:3.6.1.3,EC:3.6.1.15
XLOC_016539	Ca6_v3.0:47690912-47695575	J-380-15	K-700-30	2.77794	5e-05	poly(rC)-binding protein 2 isoform X1
XLOC_025217	Ca_scaffold_5223_v3.0:152-1164	J-380-15	K-700-30	-2.0189	0.04895	polyadenylate-binding protein-interacting protein 4-like
XLOC_025010	Ca8_v3.0:27337903-27339805	J-380-15	K-700-30	-2.26867	0.0036	polyol/monosaccharide transporter 1	transmembrane transport	integral component of membrane	transmembrane transporter activity
XLOC_021542	Ca7_v3.0:1440830-1443175	J-380-15	K-700-30	-2.76001	0.0007	potassium channel tetramerization domain protein	protein homooligomerization
XLOC_009982	Ca4_v3.0:58819832-58822125	J-380-15	K-700-30	2.46008	0.00015	PPR containing plant protein
XLOC_003100	Ca2_v3.0:2368409-2371928	J-380-15	K-700-30	-3.57829	0.00545	PPR containing plant-like protein
XLOC_004100	Ca2_v3.0:279360-281847	J-380-15	K-700-30	-2.60357	0.01425	PPR containing plant-like protein	mitochondrial mRNA modification,chloroplast RNA modification	mitochondrion,chloroplast	zinc ion binding,microtubule-severing ATPase activity	EC:3.6.1.3,EC:3.6.1.15,EC:3.6.4.3
XLOC_011219	Ca4_v3.0:46237461-46237865	J-380-15	K-700-30	-3.15522	0.02425	PPR containing plant-like protein
XLOC_021311	Ca7_v3.0:59407754-59415619	J-380-15	K-700-30	-2.03893	0.03755	PREDICTED: cullin-1-like
XLOC_015089	Ca5_v3.0:26960221-26967564	J-380-15	K-700-30	2.53837	0.0461	PREDICTED: LOW QUALITY PROTEIN: uncharacterized protein LOC11488896
XLOC_018382	Ca6_v3.0:43998666-43999174	J-380-15	K-700-30	2.09219	0.0233	PREDICTED: LOW QUALITY PROTEIN: uncharacterized protein LOC11513628
XLOC_025021	Ca8_v3.0:27618687-27620795	J-380-15	K-700-30	2.65136	5e-05	PREDICTED: peroxiredoxin-2B-like	oxidation-reduction process		oxidoreductase activity
XLOC_001466	Ca1_v3.0:674387-676235	J-380-15	K-700-30	2.45635	0.0003	PREDICTED: uncharacterized protein At2g3416-like
XLOC_014884	Ca5_v3.0:19620845-19621747	J-380-15	K-700-30	2.18993	0.00785	PREDICTED: uncharacterized protein C553.1
XLOC_019587	Ca6_v3.0:70747769-70749092	J-380-15	K-700-30	-3.09472	5e-05	PREDICTED: uncharacterized protein DDB_G27167-like
XLOC_024966	Ca8_v3.0:26486588-26490077	J-380-15	K-700-30	-5.73494	0.003	PREDICTED: uncharacterized protein LOC11488592
XLOC_012146	Ca4_v3.0:12049498-12050069	J-380-15	K-700-30	2.94257	0.00925	PREDICTED: uncharacterized protein LOC1148931
XLOC_022439	Ca7_v3.0:22823752-22827353	J-380-15	K-700-30	-7.00246	0.0079	PREDICTED: uncharacterized protein LOC11489471 isoform X1
XLOC_015980	Ca6_v3.0:7821043-7830420	J-380-15	K-700-30	-2.36282	0.0005	PREDICTED: uncharacterized protein LOC1148954
XLOC_001552	Ca1_v3.0:1963227-1964378	J-380-15	K-700-30	2.04697	0.03745	PREDICTED: uncharacterized protein LOC11489777 isoform X2
XLOC_001620	Ca1_v3.0:3038352-3040227	J-380-15	K-700-30	2.22192	0.00025	PREDICTED: uncharacterized protein LOC11489778
XLOC_011040	Ca4_v3.0:33393302-33406713	J-380-15	K-700-30	-2.31778	0.03955	PREDICTED: uncharacterized protein LOC11491645 isoform X1
XLOC_000603	Ca1_v3.0:16443696-16444489	J-380-15	K-700-30	2.50932	0.04415	PREDICTED: uncharacterized protein LOC1149231
XLOC_012025	Ca4_v3.0:63334807-63337141	J-380-15	K-700-30	2.31028	5e-05	PREDICTED: uncharacterized protein LOC11493726		mitochondrion
XLOC_017013	Ca6_v3.0:58114747-58114999	J-380-15	K-700-30	2.22146	5e-05	PREDICTED: uncharacterized protein LOC11495357
XLOC_008501	Ca3_v3.0:69906084-69925044	J-380-15	K-700-30	2.15622	0.0001	PREDICTED: uncharacterized protein LOC11495526
XLOC_006484	Ca3_v3.0:71538541-71539318	J-380-15	K-700-30	2.60219	0.0411	PREDICTED: uncharacterized protein LOC11495759
XLOC_011275	Ca4_v3.0:47978362-47980309	J-380-15	K-700-30	2.53754	0.0083	PREDICTED: uncharacterized protein LOC11495981
XLOC_011143	Ca4_v3.0:41460365-41460891	J-380-15	K-700-30	3.34198	0.02025	PREDICTED: uncharacterized protein LOC11497497
XLOC_008664	Ca4_v3.0:4472255-4474572	J-380-15	K-700-30	-2.34046	5e-05	PREDICTED: uncharacterized protein LOC1149776
XLOC_022924	Ca7_v3.0:56145738-56147659	J-380-15	K-700-30	2.0958	0.01105	PREDICTED: uncharacterized protein LOC1149868 isoform X1
XLOC_010408	Ca4_v3.0:1513363-1514150	J-380-15	K-700-30	2.35116	0.02415	PREDICTED: uncharacterized protein LOC115113
XLOC_012883	Ca5_v3.0:13218770-13219417	J-380-15	K-700-30	2.50754	0.00015	PREDICTED: uncharacterized protein LOC11511998
XLOC_013307	Ca5_v3.0:23752046-23752948	J-380-15	K-700-30	2.9419	0.00905	PREDICTED: uncharacterized protein LOC1151362
XLOC_012729	Ca5_v3.0:10046038-10047397	J-380-15	K-700-30	2.23531	0.0001	PREDICTED: uncharacterized protein LOC1151395	positive regulation of transcription, DNA-templated	nucleus	DNA binding,zinc ion binding
XLOC_011351	Ca4_v3.0:49512177-49513362	J-380-15	K-700-30	2.6236	0.0014	PREDICTED: uncharacterized protein LOC115156
XLOC_017413	Ca6_v3.0:66180333-66184326	J-380-15	K-700-30	2.90568	0.00205	PREDICTED: uncharacterized protein LOC115171
XLOC_000413	Ca1_v3.0:8010690-8013880	J-380-15	K-700-30	2.00649	0.00075	PREDICTED: uncharacterized protein LOC115261
XLOC_017875	Ca6_v3.0:7254180-7256524	J-380-15	K-700-30	2.26598	0.03235	PREDICTED: uncharacterized protein LOC1153425
XLOC_004292	Ca2_v3.0:4028717-4032433	J-380-15	K-700-30	2.58761	0.00065	PREDICTED: uncharacterized protein LOC115398
XLOC_019144	Ca6_v3.0:62444628-62445717	J-380-15	K-700-30	2.06817	0.00025	PREDICTED: uncharacterized protein LOC1155689		mitochondrial respiratory chain complex I
XLOC_012731	Ca5_v3.0:10100530-10102080	J-380-15	K-700-30	2.17681	0.0008	PREDICTED: uncharacterized protein LOC1158249
XLOC_024398	Ca8_v3.0:4544293-4547223	J-380-15	K-700-30	2.19594	5e-05	PREDICTED: uncharacterized protein LOC1159473
XLOC_007213	Ca3_v3.0:42255101-42260466	J-380-15	K-700-30	-3.34982	5e-05	PREDICTED: uncharacterized protein LOC1159484
XLOC_024779	Ca8_v3.0:18991154-19044584	J-380-15	K-700-30	-5.20197	0.00195	PREDICTED: uncharacterized protein LOC115995 isoform X1
XLOC_011352	Ca4_v3.0:49645798-49651363	J-380-15	K-700-30	-3.45274	0.0029	PREDICTED: uncharacterized protein LOC15851897	phosphorylation	membrane	nucleotide binding,protein kinase activity
[truncated: 8,466 more rows]
