# Supplementary material for: Molecular and Physiological Alterations in Chickpea under Elevated CO2 Concentrations
Source: Plant Cell Physiol. 2020 Jun 5;61(8):1449–63. doi: 10.1093/pcp/pcaa077 (PMC7434580; doi:10.1093/pcp/pcaa077)
Supplement: pcaa077_Supplementary_Data [file pcaa077_supplementary_data.zip › pcaa077-Suppl_Data/pcp-2019-e-00582-File009.xlsx]

## Sheet: Sheet1
Supplimentary Table 3:KEGG Pathway details
Pathway	Pathway ID	#Enzs in Pathway	Enzyme	#Seqs of Enzyme	Seqs
Glyoxylate and dicarboxylate metabolism	map00630	15	ec:2.1.2.1 - hydroxymethyltransferase, ec:4.1.1.39 - carboxylase, ec:4.2.1.3 - hydratase, ec:6.3.1.2 - synthetase, ec:1.11.1.6 - equilase, ec:2.7.1.31 - 3-kinase, ec:6.2.1.1 - ligase, ec:3.1.3.18 - phosphatase, ec:1.1.1.79 - reductase (NADP+), ec:1.1.3.15 - oxidase, ec:3.5.1.10 - deformylase, ec:2.3.1.9 - C-acetyltransferase, ec:1.1.1.37 - dehydrogenase, ec:2.3.3.1 - (Si)-synthase, ec:3.5.1.9 - k…	7, 2, 3, 5, 1, 1, 2, 1, 1, 1, 3, 1, 5, 1, 1	TCONS_00031052, TCONS_00031990, TCONS_00059360, TCONS_00035935, TCONS_00041068, TCONS_00006931, TCONS_00010830, TCONS_00060848, TCONS_00012331, TCONS_00056743, TCONS_00004337, TCONS_00043204, TCONS_00010503, TCONS_00002766, TCONS_00022089, TCONS_00042303, TCONS_00057768, TCONS_00033636, TCONS_00000155, TCONS_00014337, TCONS_00047819, TCONS_00002565, TCONS_00003807, TCONS_00011616, TCONS_00016354,…
Tryptophan metabolism	map00380	10	ec:1.4.3.2 - oxidase, ec:1.11.1.6 - equilase, ec:1.14.14.1 - monooxygenase, ec:4.2.1.17 - hydratase, ec:1.2.1.3 - dehydrogenase (NAD+), ec:2.3.1.9 - C-acetyltransferase, ec:1.1.1.35 - dehydrogenase, ec:1.2.4.2 - dehydrogenase (succinyl-transferring), ec:3.5.1.4 - acylamidase, ec:3.5.1.9 - kynurenine formamidase	1, 1, 2, 1, 5, 1, 4, 1, 1, 1	TCONS_00012074, TCONS_00033636, TCONS_00040836, TCONS_00040835, TCONS_00060295, TCONS_00046229, TCONS_00057924, TCONS_00046716, TCONS_00060272, TCONS_00040566, TCONS_00051487, TCONS_00047847, TCONS_00054358, TCONS_00005806, TCONS_00060295, TCONS_00026949, TCONS_00028403, TCONS_00027264
Pyruvate metabolism	map00620	24	ec:6.4.1.2 - carboxylase, ec:2.3.3.13 - synthase, ec:4.1.1.49 - carboxykinase (ATP), ec:3.6.1.7 - acetylphosphatase, ec:4.1.1.31 - carboxylase, ec:4.1.1.32 - carboxykinase (GTP), ec:4.2.1.2 - hydratase, ec:2.7.1.40 - kinase, ec:6.2.1.1 - ligase, ec:2.3.1.12 - acetyltransferase, ec:1.8.1.4 - dehydrogenase, ec:3.1.2.6 - hydrolase, ec:1.1.1.79 - reductase (NADP+), ec:2.7.9.1 - phosphate dikinase, ec…	7, 1, 1, 1, 5, 6, 1, 11, 2, 3, 3, 3, 1, 1, 1, 5, 1, 5, 7, 7, 9, 2, 2, 5	TCONS_00021395, TCONS_00018050, TCONS_00017521, TCONS_00022514, TCONS_00031533, TCONS_00060833, TCONS_00012449, TCONS_00026877, TCONS_00059337, TCONS_00022173, TCONS_00049924, TCONS_00004707, TCONS_00008615, TCONS_00000595, TCONS_00044700, TCONS_00049924, TCONS_00059337, TCONS_00004707, TCONS_00008615, TCONS_00000595, TCONS_00044700, TCONS_00028099, TCONS_00012202, TCONS_00022023, TCONS_00044836,…
Caffeine metabolism	map00232	3	ec:1.7.3.3 - urate hydroxylase, ec:1.14.14.1 - monooxygenase, ec:2.3.1.5 - N-acetyltransferase	1, 2, 36	TCONS_00026087, TCONS_00040836, TCONS_00040835, TCONS_00038763, TCONS_00029050, TCONS_00037876, TCONS_00046108, TCONS_00001978, TCONS_00021472, TCONS_00001124, TCONS_00002059, TCONS_00058727, TCONS_00014908, TCONS_00015817, TCONS_00009042, TCONS_00035829, TCONS_00014627, TCONS_00043606, TCONS_00058242, TCONS_00033482, TCONS_00013875, TCONS_00042954, TCONS_00058240, TCONS_00043503, TCONS_00008662,…
Monobactam biosynthesis	map00261	4	ec:2.7.2.4 - kinase, ec:2.7.7.4 - adenylyltransferase, ec:1.2.1.11 - dehydrogenase, ec:1.17.1.8 - reductase	3, 2, 1, 2	TCONS_00014287, TCONS_00045734, TCONS_00033016, TCONS_00011808, TCONS_00022930, TCONS_00042106, TCONS_00022988, TCONS_00055067
Lipopolysaccharide biosynthesis	map00540	5	ec:2.7.1.130 - 4'-kinase, ec:2.4.1.182 - synthase, ec:3.5.1.108 - deacetylase, ec:2.7.7.38 - cytidylyltransferase, ec:2.3.1.129 - O-acyltransferase	1, 1, 2, 1, 1	TCONS_00032216, TCONS_00055390, TCONS_00020084, TCONS_00021032, TCONS_00054319, TCONS_00058066
Valine, leucine and isoleucine biosynthesis	map00290	6	ec:2.3.3.13 - synthase, ec:4.2.1.9 - dehydratase, ec:2.2.1.6 - synthase, ec:2.6.1.42 - transaminase, ec:1.1.1.86 - reductoisomerase (NADP+), ec:1.1.1.85 - dehydrogenase	1, 1, 4, 5, 2, 2	TCONS_00026877, TCONS_00006243, TCONS_00041275, TCONS_00008861, TCONS_00034457, TCONS_00006630, TCONS_00030013, TCONS_00056353, TCONS_00040530, TCONS_00028425, TCONS_00040529, TCONS_00039986, TCONS_00004147, TCONS_00003572, TCONS_00012967
Glycosphingolipid biosynthesis - ganglio series	map00604	2	ec:3.2.1.52 - hexosaminidase, ec:3.2.1.23 - lactase (ambiguous)	3, 16	TCONS_00022404, TCONS_00005033, TCONS_00012699, TCONS_00035046, TCONS_00053452, TCONS_00058910, TCONS_00055379, TCONS_00054752, TCONS_00038397, TCONS_00000266, TCONS_00024683, TCONS_00004105, TCONS_00030402, TCONS_00024886, TCONS_00030401, TCONS_00005587, TCONS_00033746, TCONS_00003790, TCONS_00041094
Styrene degradation	map00643	3	ec:3.7.1.2 - beta-diketonase, ec:1.13.11.5 - 1,2-dioxygenase, ec:3.5.1.4 - acylamidase	1, 1, 1	TCONS_00006152, TCONS_00049900, TCONS_00028403
Lipoic acid metabolism	map00785	2	ec:2.8.1.8 - synthase, ec:2.3.1.181 - transferase	2, 1	TCONS_00004231, TCONS_00021485, TCONS_00027314
Valine, leucine and isoleucine degradation	map00280	14	ec:2.3.3.10 - synthase, ec:1.4.3.2 - oxidase, ec:4.1.3.4 - lyase, ec:1.2.1.27 - dehydrogenase (CoA-acylating), ec:2.6.1.42 - transaminase, ec:2.3.1.16 - C-acyltransferase, ec:1.8.1.4 - dehydrogenase, ec:3.1.2.4 - hydrolase, ec:4.2.1.18 - hydratase, ec:4.2.1.17 - hydratase, ec:1.2.1.3 - dehydrogenase (NAD+), ec:2.3.1.9 - C-acetyltransferase, ec:1.1.1.35 - dehydrogenase, ec:1.1.1.31 - dehydrogenase	2, 1, 3, 1, 5, 1, 3, 4, 1, 1, 5, 1, 4, 1	TCONS_00056153, TCONS_00057480, TCONS_00012074, TCONS_00054952, TCONS_00018526, TCONS_00010089, TCONS_00040566, TCONS_00030013, TCONS_00056353, TCONS_00040530, TCONS_00028425, TCONS_00040529, TCONS_00051487, TCONS_00033288, TCONS_00047816, TCONS_00047774, TCONS_00055716, TCONS_00032327, TCONS_00025087, TCONS_00055540, TCONS_00053117, TCONS_00060295, TCONS_00046229, TCONS_00057924, TCONS_00046716,…
Nitrotoluene degradation	map00633	1	ec:2.3.1.5 - N-acetyltransferase	36	TCONS_00038763, TCONS_00029050, TCONS_00037876, TCONS_00046108, TCONS_00001978, TCONS_00021472, TCONS_00001124, TCONS_00002059, TCONS_00058727, TCONS_00014908, TCONS_00015817, TCONS_00009042, TCONS_00035829, TCONS_00014627, TCONS_00043606, TCONS_00058242, TCONS_00033482, TCONS_00013875, TCONS_00042954, TCONS_00058240, TCONS_00043503, TCONS_00008662, TCONS_00035389, TCONS_00018248, TCONS_00058280,…
Amino sugar and nucleotide sugar metabolism	map00520	27	ec:2.6.1.16 - transaminase (isomerizing), ec:4.1.1.35 - decarboxylase, ec:2.7.1.44 - galacturonokinase (phosphorylating) D-galacturonic acid kinase, ec:2.7.1.1 - hexokinase type IV glucokinase, ec:2.7.1.6 - galactokinase (phosphorylating), ec:5.1.3.2 - 4-epimerase, ec:5.1.3.5 - 4-epimerase, ec:2.7.7.9 - uridylyltransferase, ec:5.3.1.8 - isomerase, ec:5.3.1.9 - isomerase, ec:2.7.7.64 - uridylyltra…	1, 1, 1, 3, 2, 5, 1, 3, 1, 2, 3, 1, 3, 8, 1, 6, 1, 1, 2, 5, 1, 2, 3, 12, 3, 1, 11	TCONS_00014144, TCONS_00038286, TCONS_00041879, TCONS_00060334, TCONS_00041946, TCONS_00056051, TCONS_00041879, TCONS_00052070, TCONS_00041291, TCONS_00005929, TCONS_00058336, TCONS_00046388, TCONS_00041811, TCONS_00041291, TCONS_00035011, TCONS_00042333, TCONS_00010545, TCONS_00016123, TCONS_00009496, TCONS_00010881, TCONS_00035011, TCONS_00042333, TCONS_00010545, TCONS_00011199, TCONS_00022404,…
Toluene degradation	map00623	1	ec:1.1.1.35 - dehydrogenase	4	TCONS_00047847, TCONS_00054358, TCONS_00005806, TCONS_00060295
N-Glycan biosynthesis	map00510	6	ec:2.4.1.131 - alpha-1,2-mannosyltransferase, ec:2.4.1.141 - N-acetylglucosaminyltransferase, ec:2.4.1.143 - 2-beta-N-acetylglucosaminyltransferase, ec:2.4.1.144 - 4-beta-N-acetylglucosaminyltransferase, ec:3.6.1.43 - dolichol diphosphatase, ec:3.2.1.113 - 1,2-alpha-mannosidase	1, 1, 1, 3, 1, 4	TCONS_00050701, TCONS_00034577, TCONS_00026021, TCONS_00045972, TCONS_00034607, TCONS_00048099, TCONS_00022220, TCONS_00006361, TCONS_00039690, TCONS_00048422, TCONS_00047558
Flavonoid biosynthesis	map00941	5	ec:2.3.1.74 - synthase, ec:1.14.11.9 - 3-dioxygenase, ec:1.17.1.3 - reductase, ec:2.1.1.104 - O-methyltransferase, ec:5.5.1.6 - isomerase	1, 1, 1, 1, 3	TCONS_00041093, TCONS_00049212, TCONS_00027899, TCONS_00044960, TCONS_00004781, TCONS_00022387, TCONS_00034714
Metabolism of xenobiotics by cytochrome P450	map00980	5	ec:2.5.1.18 - transferase, ec:1.1.1.1 - dehydrogenase, ec:1.14.14.1 - monooxygenase, ec:1.2.1.5 - dehydrogenase [NAD(P)+], ec:2.4.1.17 - 1-naphthol glucuronyltransferase	5, 3, 2, 9, 9	TCONS_00001270, TCONS_00001269, TCONS_00047720, TCONS_00017477, TCONS_00017480, TCONS_00037338, TCONS_00034958, TCONS_00013680, TCONS_00040836, TCONS_00040835, TCONS_00030867, TCONS_00053456, TCONS_00057924, TCONS_00025546, TCONS_00046229, TCONS_00042671, TCONS_00046716, TCONS_00003934, TCONS_00030869, TCONS_00033817, TCONS_00019106, TCONS_00043886, TCONS_00020335, TCONS_00020895, TCONS_00053275,…
mTOR signaling pathway	map04150	1	ec:2.7.11.24 - protein kinase	13	TCONS_00038358, TCONS_00042836, TCONS_00017985, TCONS_00012132, TCONS_00033764, TCONS_00040324, TCONS_00036660, TCONS_00055031, TCONS_00052249, TCONS_00046475, TCONS_00004754, TCONS_00049951, TCONS_00002761
Aminoacyl-tRNA biosynthesis	map00970	21	ec:6.1.1.6 - ligase, ec:6.1.1.7 - ligase, ec:6.1.1.9 - ligase, ec:6.1.1.3 - ligase, ec:6.1.1.4 - ligase, ec:6.1.1.5 - ligase, ec:6.1.1.1 - ligase, ec:6.3.5.6 - synthase (glutamine-hydrolysing), ec:6.3.5.7 - synthase (glutamine-hydrolysing), ec:6.1.1.18 - ligase, ec:6.1.1.17 - ligase, ec:6.1.1.19 - ligase, ec:6.1.1.14 - ligase, ec:6.1.1.16 - ligase, ec:6.1.1.15 - ligase, ec:6.1.1.10 - ligase, ec:6…	2, 3, 2, 2, 1, 2, 2, 1, 3, 1, 1, 2, 1, 2, 3, 2, 2, 3, 2, 3, 3	TCONS_00014156, TCONS_00051323, TCONS_00047860, TCONS_00033441, TCONS_00039779, TCONS_00022973, TCONS_00009170, TCONS_00011455, TCONS_00035388, TCONS_00047330, TCONS_00039869, TCONS_00005786, TCONS_00021649, TCONS_00036150, TCONS_00027756, TCONS_00027756, TCONS_00032303, TCONS_00008789, TCONS_00027158, TCONS_00055567, TCONS_00058040, TCONS_00058025, TCONS_00037563, TCONS_00029845, TCONS_00022608,…
Aminobenzoate degradation	map00627	5	ec:3.6.1.7 - acetylphosphatase, ec:3.1.3.41 - nitrophenyl phosphatase, ec:1.14.14.1 - monooxygenase, ec:4.2.1.17 - hydratase, ec:3.5.1.4 - acylamidase	1, 158, 2, 1, 1	TCONS_00022173, TCONS_00036223, TCONS_00054293, TCONS_00006134, TCONS_00019049, TCONS_00016453, TCONS_00026939, TCONS_00023703, TCONS_00030760, TCONS_00015760, TCONS_00023668, TCONS_00007229, TCONS_00019682, TCONS_00003813, TCONS_00022220, TCONS_00000676, TCONS_00023432, TCONS_00060180, TCONS_00010227, TCONS_00045188, TCONS_00046030, TCONS_00049263, TCONS_00035882, TCONS_00009499, TCONS_00017676,…
Phosphonate and phosphinate metabolism	map00440	1	ec:2.7.7.14 - cytidylyltransferase	2	TCONS_00017810, TCONS_00041875
Novobiocin biosynthesis	map00401	4	ec:2.6.1.57 - transaminase, ec:2.6.1.5 - transaminase, ec:2.6.1.1 - transaminase, ec:1.3.1.12 - dehydrogenase	3, 1, 3, 4	TCONS_00044727, TCONS_00020583, TCONS_00029618, TCONS_00054342, TCONS_00044727, TCONS_00020583, TCONS_00029618, TCONS_00031628, TCONS_00048013, TCONS_00052354, TCONS_00007638
Tropane, piperidine and pyridine alkaloid biosynthesis	map00960	4	ec:2.6.1.57 - transaminase, ec:2.6.1.5 - transaminase, ec:2.6.1.1 - transaminase, ec:1.4.3.21 - oxidase	3, 1, 3, 5	TCONS_00044727, TCONS_00020583, TCONS_00029618, TCONS_00054342, TCONS_00044727, TCONS_00020583, TCONS_00029618, TCONS_00057117, TCONS_00035772, TCONS_00022854, TCONS_00035535, TCONS_00053898
Oxidative phosphorylation	map00190	5	ec:3.6.1.1 - diphosphatase, ec:1.3.5.1 - dehydrogenase, ec:1.9.3.1 - oxidase, ec:1.10.2.2 - reductase, ec:1.6.99.3 - dehydrogenase	5, 2, 5, 4, 18	TCONS_00052359, TCONS_00042380, TCONS_00003242, TCONS_00016019, TCONS_00056613, TCONS_00049107, TCONS_00013067, TCONS_00039524, TCONS_00060484, TCONS_00034486, TCONS_00048856, TCONS_00003626, TCONS_00025192, TCONS_00014293, TCONS_00007983, TCONS_00006858, TCONS_00037411, TCONS_00060880, TCONS_00012951, TCONS_00032242, TCONS_00039109, TCONS_00060842, TCONS_00022534, TCONS_00056993, TCONS_00018771,…
Taurine and hypotaurine metabolism	map00430	2	ec:4.1.1.15 - decarboxylase, ec:1.13.11.19 - dioxygenase	2, 3	TCONS_00057704, TCONS_00047079, TCONS_00044724, TCONS_00004495, TCONS_00002977
Phosphatidylinositol signaling system	map04070	12	ec:2.7.1.107 - kinase (ATP), ec:2.7.1.127 - 3-kinase, ec:2.7.1.67 - 4-kinase, ec:2.7.1.68 - 5-kinase, ec:3.1.3.36 - 5-phosphatase, ec:3.1.4.11 - phospholipase C, ec:3.1.3.57 - 1-phosphatase, ec:3.1.3.25 - phosphatase, ec:2.7.1.158 - 2-kinase, ec:2.7.1.159 - 5/6-kinase, ec:2.7.1.150 - 5-kinase, ec:2.7.7.41 - cytidylyltransferase	6, 1, 2, 5, 1, 5, 1, 2, 1, 4, 2, 1	TCONS_00054266, TCONS_00041552, TCONS_00004259, TCONS_00002245, TCONS_00047471, TCONS_00048276, TCONS_00050509, TCONS_00033576, TCONS_00046535, TCONS_00037433, TCONS_00033033, TCONS_00022105, TCONS_00041285, TCONS_00050313, TCONS_00009499, TCONS_00036045, TCONS_00007693, TCONS_00010696, TCONS_00010694, TCONS_00010339, TCONS_00045498, TCONS_00006134, TCONS_00001580, TCONS_00033771, TCONS_00049578,…
Inositol phosphate metabolism	map00562	17	ec:2.7.1.127 - 3-kinase, ec:2.7.1.67 - 4-kinase, ec:2.7.1.68 - 5-kinase, ec:2.7.1.64 - 3-kinase, ec:3.1.3.36 - 5-phosphatase, ec:3.1.4.11 - phospholipase C, ec:3.1.3.57 - 1-phosphatase, ec:3.1.3.25 - phosphatase, ec:1.2.1.18 - dehydrogenase (acetylating), ec:2.7.1.134 - 1-kinase, ec:2.7.1.158 - 2-kinase, ec:2.7.1.159 - 5/6-kinase, ec:2.7.1.150 - 5-kinase, ec:5.3.1.1 - isomerase, ec:3.1.4.3 - C, e…	1, 2, 5, 1, 1, 5, 1, 2, 1, 4, 1, 4, 2, 2, 5, 2, 2	TCONS_00050509, TCONS_00033576, TCONS_00046535, TCONS_00037433, TCONS_00033033, TCONS_00022105, TCONS_00041285, TCONS_00050313, TCONS_00010705, TCONS_00009499, TCONS_00036045, TCONS_00007693, TCONS_00010696, TCONS_00010694, TCONS_00010339, TCONS_00045498, TCONS_00006134, TCONS_00001580, TCONS_00040566, TCONS_00049578, TCONS_00047028, TCONS_00022783, TCONS_00048484, TCONS_00033771, TCONS_00049578,…
Polyketide sugar unit biosynthesis	map00523	1	ec:4.2.1.46 - 4,6-dehydratase	1	TCONS_00054407
beta-Alanine metabolism	map00410	11	ec:6.3.2.1 - ligase (AMP-forming), ec:4.1.1.9 - decarboxylase, ec:2.5.1.16 - synthase, ec:1.2.1.18 - dehydrogenase (acetylating), ec:4.1.1.15 - decarboxylase, ec:3.1.2.4 - hydrolase, ec:4.2.1.17 - hydratase, ec:1.2.1.5 - dehydrogenase [NAD(P)+], ec:1.2.1.3 - dehydrogenase (NAD+), ec:1.3.1.2 - dehydrogenase (NADP+), ec:1.4.3.21 - oxidase	1, 1, 1, 1, 2, 4, 1, 9, 5, 1, 5	TCONS_00013480, TCONS_00002665, TCONS_00049630, TCONS_00040566, TCONS_00057704, TCONS_00047079, TCONS_00055716, TCONS_00032327, TCONS_00025087, TCONS_00055540, TCONS_00060295, TCONS_00030867, TCONS_00053456, TCONS_00057924, TCONS_00025546, TCONS_00046229, TCONS_00042671, TCONS_00046716, TCONS_00003934, TCONS_00030869, TCONS_00046229, TCONS_00057924, TCONS_00046716, TCONS_00060272, TCONS_00040566,…
Fatty acid degradation	map00071	10	ec:6.2.1.3 - ligase, ec:2.3.1.16 - C-acyltransferase, ec:2.3.1.21 - O-palmitoyltransferase, ec:1.1.1.1 - dehydrogenase, ec:1.14.14.1 - monooxygenase, ec:4.2.1.17 - hydratase, ec:1.2.1.3 - dehydrogenase (NAD+), ec:2.3.1.9 - C-acetyltransferase, ec:1.1.1.35 - dehydrogenase, ec:1.3.3.6 - oxidase	1, 1, 1, 3, 2, 1, 5, 1, 4, 4	TCONS_00035444, TCONS_00051487, TCONS_00054071, TCONS_00037338, TCONS_00034958, TCONS_00013680, TCONS_00040836, TCONS_00040835, TCONS_00060295, TCONS_00046229, TCONS_00057924, TCONS_00046716, TCONS_00060272, TCONS_00040566, TCONS_00051487, TCONS_00047847, TCONS_00054358, TCONS_00005806, TCONS_00060295, TCONS_00041405, TCONS_00053100, TCONS_00044673, TCONS_00058542
Linoleic acid metabolism	map00591	3	ec:1.13.11.12 - 13S-lipoxygenase, ec:3.1.1.4 - A2, ec:1.14.14.1 - monooxygenase	1, 2, 2	TCONS_00045659, TCONS_00060403, TCONS_00060384, TCONS_00040836, TCONS_00040835
Drug metabolism - other enzymes	map00983	16	ec:2.7.4.6 - kinase, ec:2.7.1.48 - kinase, ec:3.5.4.5 - deaminase, ec:1.17.4.1 - reductase, ec:2.7.1.21 - kinase, ec:2.5.1.18 - transferase, ec:3.6.1.23 - diphosphatase, ec:3.1.1.1 - ali-esterase, ec:1.1.1.205 - dehydrogenase, ec:2.3.1.5 - N-acetyltransferase, ec:1.3.1.2 - dehydrogenase (NADP+), ec:6.3.5.2 - synthase (glutamine-hydrolysing), ec:2.4.2.10 - phosphoribosyltransferase, ec:2.4.1.17 - …	3, 5, 2, 3, 1, 5, 2, 66, 1, 36, 1, 1, 3, 9, 1, 1	TCONS_00051333, TCONS_00046523, TCONS_00052916, TCONS_00012902, TCONS_00048616, TCONS_00054499, TCONS_00036326, TCONS_00009775, TCONS_00046613, TCONS_00058080, TCONS_00046140, TCONS_00047959, TCONS_00029859, TCONS_00031116, TCONS_00001270, TCONS_00001269, TCONS_00047720, TCONS_00017477, TCONS_00017480, TCONS_00036088, TCONS_00036067, TCONS_00034881, TCONS_00044725, TCONS_00060335, TCONS_00018155,…
Th1 and Th2 cell differentiation	map04658	1	ec:3.1.3.16 - phosphatase	93	TCONS_00010671, TCONS_00015722, TCONS_00036223, TCONS_00020874, TCONS_00016453, TCONS_00026939, TCONS_00023703, TCONS_00030760, TCONS_00015760, TCONS_00023668, TCONS_00007229, TCONS_00005915, TCONS_00019682, TCONS_00000676, TCONS_00026900, TCONS_00028769, TCONS_00023432, TCONS_00046997, TCONS_00057756, TCONS_00025095, TCONS_00060180, TCONS_00010227, TCONS_00010424, TCONS_00049263, TCONS_00027031,…
Fatty acid biosynthesis	map00061	8	ec:6.4.1.2 - carboxylase, ec:2.3.1.85 - synthase, ec:1.1.1.100 - reductase, ec:6.2.1.3 - ligase, ec:2.3.1.39 - S-malonyltransferase, ec:3.1.2.14 - hydrolase, ec:2.3.1.41 - synthase I, ec:1.14.19.2 - 9-desaturase	7, 5, 1, 1, 1, 1, 2, 2	TCONS_00021395, TCONS_00018050, TCONS_00017521, TCONS_00022514, TCONS_00031533, TCONS_00060833, TCONS_00012449, TCONS_00052513, TCONS_00036182, TCONS_00000062, TCONS_00044321, TCONS_00035236, TCONS_00035236, TCONS_00035444, TCONS_00036182, TCONS_00052513, TCONS_00000062, TCONS_00044321, TCONS_00020899, TCONS_00040316
Porphyrin and chlorophyll metabolism	map00860	23	ec:1.2.1.70 - reductase, ec:4.1.1.37 - decarboxylase, ec:1.3.7.4 - oxidoreductase, ec:4.2.1.75 - synthase, ec:4.99.1.3 - cobaltochelatase, ec:4.99.1.1 - ferrochelatase, ec:3.1.1.14 - CLH, ec:1.16.3.1 - ceruloplasmin, ec:1.1.1.294 - b reductase, ec:2.1.1.11 - protoporphyrin IX methyltransferase, ec:1.3.1.33 - reductase, ec:4.2.1.24 - synthase, ec:2.5.1.62 - synthase, ec:2.5.1.61 - synthase, ec:1.1…	3, 2, 1, 1, 1, 3, 1, 4, 2, 1, 1, 1, 1, 1, 3, 1, 1, 1, 1, 9, 2, 2, 5	TCONS_00008256, TCONS_00040544, TCONS_00033815, TCONS_00031606, TCONS_00004711, TCONS_00007133, TCONS_00030086, TCONS_00012128, TCONS_00055374, TCONS_00030353, TCONS_00046278, TCONS_00057851, TCONS_00044123, TCONS_00017666, TCONS_00007649, TCONS_00014491, TCONS_00057935, TCONS_00050205, TCONS_00046325, TCONS_00001017, TCONS_00035055, TCONS_00013714, TCONS_00039860, TCONS_00034114, TCONS_00042988,…
Fructose and mannose metabolism	map00051	12	ec:2.7.1.90 - 1-phosphotransferase, ec:2.7.1.105 - phosphofructokinase 2, ec:4.1.2.13 - aldolase, ec:2.7.1.1 - hexokinase type IV glucokinase, ec:2.7.1.11 - phosphohexokinase, ec:3.1.3.11 - hexose diphosphatase, ec:5.3.1.1 - isomerase, ec:5.3.1.8 - isomerase, ec:5.3.1.5 - isomerase, ec:5.3.1.6 - isomerase, ec:4.2.1.47 - 4,6-dehydratase, ec:5.4.2.8 - mannose phosphomutase	3, 1, 6, 3, 11, 4, 2, 1, 1, 3, 1, 2	TCONS_00002648, TCONS_00047318, TCONS_00025768, TCONS_00036217, TCONS_00026600, TCONS_00022658, TCONS_00009774, TCONS_00042447, TCONS_00009775, TCONS_00008173, TCONS_00060334, TCONS_00041946, TCONS_00056051, TCONS_00058044, TCONS_00049522, TCONS_00046633, TCONS_00023499, TCONS_00059405, TCONS_00000219, TCONS_00047318, TCONS_00060767, TCONS_00025768, TCONS_00002648, TCONS_00047272, TCONS_00003348,…
Sesquiterpenoid and triterpenoid biosynthesis	map00909	1	ec:2.5.1.21 - synthase	1	TCONS_00042457
Arginine and proline metabolism	map00330	13	ec:2.6.1.13 - aminotransferase, ec:4.1.1.50 - decarboxylase, ec:2.7.2.11 - 5-kinase, ec:1.2.1.41 - dehydrogenase, ec:1.14.11.2 - 4-dioxygenase, ec:2.5.1.16 - synthase, ec:4.1.1.19 - decarboxylase, ec:2.6.1.1 - transaminase, ec:1.2.1.3 - dehydrogenase (NAD+), ec:3.5.3.12 - deiminase, ec:3.5.1.53 - amidase, ec:1.5.1.2 - reductase, ec:3.5.1.4 - acylamidase	1, 3, 3, 3, 3, 1, 1, 3, 5, 2, 1, 1, 1	TCONS_00040918, TCONS_00008641, TCONS_00052231, TCONS_00016433, TCONS_00043965, TCONS_00017437, TCONS_00042250, TCONS_00043965, TCONS_00017437, TCONS_00042250, TCONS_00057698, TCONS_00052219, TCONS_00009489, TCONS_00049630, TCONS_00042440, TCONS_00044727, TCONS_00020583, TCONS_00029618, TCONS_00046229, TCONS_00057924, TCONS_00046716, TCONS_00060272, TCONS_00040566, TCONS_00050101, TCONS_00048220,…
D-Arginine and D-ornithine metabolism	map00472	1	ec:5.1.1.10 - racemase	3	TCONS_00000139, TCONS_00019046, TCONS_00017717
Lysine degradation	map00310	7	ec:2.3.1.61 - succinyltransferase, ec:2.1.1.43 - N-methyltransferase, ec:4.2.1.17 - hydratase, ec:1.2.1.3 - dehydrogenase (NAD+), ec:2.3.1.9 - C-acetyltransferase, ec:1.1.1.35 - dehydrogenase, ec:1.2.4.2 - dehydrogenase (succinyl-transferring)	1, 14, 1, 5, 1, 4, 1	TCONS_00009911, TCONS_00033185, TCONS_00035016, TCONS_00018447, TCONS_00000704, TCONS_00018972, TCONS_00056534, TCONS_00023964, TCONS_00018241, TCONS_00057562, TCONS_00021143, TCONS_00049434, TCONS_00044540, TCONS_00054619, TCONS_00029010, TCONS_00060295, TCONS_00046229, TCONS_00057924, TCONS_00046716, TCONS_00060272, TCONS_00040566, TCONS_00051487, TCONS_00047847, TCONS_00054358, TCONS_00005806,…
Biotin metabolism	map00780	5	ec:2.8.1.6 - synthase, ec:1.1.1.100 - reductase, ec:6.3.4.15 - carboxyl-carrier protein] ligase, ec:2.3.1.41 - synthase I, ec:2.3.1.47 - synthase	1, 1, 1, 2, 1	TCONS_00044539, TCONS_00035236, TCONS_00035974, TCONS_00000062, TCONS_00044321, TCONS_00033227
Lysine biosynthesis	map00300	8	ec:4.1.1.20 - decarboxylase, ec:2.6.1.57 - transaminase, ec:2.7.2.4 - kinase, ec:2.6.1.83 - aminotransferase, ec:1.2.1.11 - dehydrogenase, ec:5.1.1.7 - epimerase, ec:1.17.1.8 - reductase, ec:1.1.1.3 - dehydrogenase	1, 3, 3, 1, 1, 2, 2, 2	TCONS_00056733, TCONS_00044727, TCONS_00020583, TCONS_00029618, TCONS_00014287, TCONS_00045734, TCONS_00033016, TCONS_00040536, TCONS_00042106, TCONS_00019046, TCONS_00017717, TCONS_00022988, TCONS_00055067, TCONS_00031291, TCONS_00033016
Pantothenate and CoA biosynthesis	map00770	10	ec:3.6.1.9 - diphosphatase, ec:4.2.1.9 - dehydratase, ec:2.2.1.6 - synthase, ec:6.3.2.1 - ligase (AMP-forming), ec:2.7.1.33 - kinase, ec:2.6.1.42 - transaminase, ec:2.7.1.24 - kinase, ec:2.7.8.7 - synthase, ec:1.1.1.86 - reductoisomerase (NADP+), ec:1.3.1.2 - dehydrogenase (NADP+)	1, 1, 4, 1, 2, 5, 1, 2, 2, 1	TCONS_00023476, TCONS_00006243, TCONS_00041275, TCONS_00008861, TCONS_00034457, TCONS_00006630, TCONS_00013480, TCONS_00035698, TCONS_00054022, TCONS_00030013, TCONS_00056353, TCONS_00040530, TCONS_00028425, TCONS_00040529, TCONS_00015506, TCONS_00021958, TCONS_00026155, TCONS_00039986, TCONS_00004147, TCONS_00057764
Nicotinate and nicotinamide metabolism	map00760	12	ec:3.6.1.9 - diphosphatase, ec:2.7.1.23 - kinase, ec:2.7.7.1 - adenylyltransferase, ec:1.2.1.16 - dehydrogenase [NAD(P)+], ec:6.3.4.21 - phosphoribosyltransferase, ec:1.4.3.16 - oxidase, ec:3.1.3.5 - uridine 5'-nucleotidase, ec:3.2.2.3 - nucleosidase, ec:3.2.2.1 - nucleosidase, ec:2.7.7.18 - adenylyltransferase, ec:6.3.5.1 - synthase (glutamine-hydrolysing), ec:2.4.2.19 - diphosphorylase (carboxy…	1, 4, 1, 1, 1, 1, 3, 1, 1, 1, 1, 2	TCONS_00023476, TCONS_00025525, TCONS_00039879, TCONS_00004750, TCONS_00014083, TCONS_00007173, TCONS_00001367, TCONS_00048945, TCONS_00012074, TCONS_00001890, TCONS_00024725, TCONS_00023483, TCONS_00019273, TCONS_00019273, TCONS_00007173, TCONS_00046577, TCONS_00048945, TCONS_00025588
Purine metabolism	map00230	40	ec:6.3.3.1 - cyclo-ligase, ec:2.1.2.3 - formyltransferase, ec:2.7.4.8 - kinase, ec:2.7.4.6 - kinase, ec:2.7.4.3 - kinase, ec:3.5.2.5 - ec:3.5.2.5 allantoinase, ec:6.3.4.4 - synthase, ec:3.6.1.3 - adenylpyrophosphatase, ec:3.6.1.9 - diphosphatase, ec:4.1.1.21 - carboxylase, ec:3.5.4.4 - deaminase, ec:4.3.2.2 - lyase, ec:1.17.4.1 - reductase, ec:2.7.1.40 - kinase, ec:3.5.4.6 - deaminase, ec:6.3.2.6…	2, 1, 3, 3, 5, 1, 1, 255, 1, 1, 1, 1, 3, 11, 3, 2, 3, 1, 454, 2, 40, 20, 2, 1, 3, 1, 1, 3, 1, 1, 1, 1, 1, 1, 1, 2, 1, 2, 1, 1	TCONS_00049680, TCONS_00036261, TCONS_00033075, TCONS_00014699, TCONS_00002764, TCONS_00026379, TCONS_00051333, TCONS_00046523, TCONS_00052916, TCONS_00043491, TCONS_00022239, TCONS_00052922, TCONS_00019082, TCONS_00005296, TCONS_00003126, TCONS_00018730, TCONS_00040963, TCONS_00040844, TCONS_00041379, TCONS_00050090, TCONS_00031211, TCONS_00021886, TCONS_00059103, TCONS_00006935, TCONS_00005604,…
Vitamin B6 metabolism	map00750	5	ec:3.1.3.74 - phosphatase, ec:1.4.3.5 - 5'-phosphate synthase, ec:2.6.1.52 - transaminase, ec:2.7.1.35 - kinase, ec:4.2.3.1 - synthase	1, 2, 1, 1, 1	TCONS_00003738, TCONS_00055130, TCONS_00030117, TCONS_00053571, TCONS_00007849, TCONS_00051904
Arginine biosynthesis	map00220	12	ec:2.6.1.11 - transaminase, ec:6.3.4.5 - synthase, ec:6.3.1.2 - synthetase, ec:4.3.2.1 - lyase, ec:1.2.1.38 - reductase, ec:2.1.3.3 - carbamoyltransferase, ec:2.3.1.35 - N-acetyltransferase, ec:2.6.1.1 - transaminase, ec:3.5.1.14 - acid amidohydrolase, ec:2.3.1.1 - N-acetyltransferase, ec:3.5.1.2 - glutaminase I, ec:3.5.1.5 - ec:3.5.1.5 urease	1, 1, 5, 1, 2, 1, 1, 3, 2, 1, 1, 1	TCONS_00017169, TCONS_00048612, TCONS_00010503, TCONS_00002766, TCONS_00022089, TCONS_00042303, TCONS_00057768, TCONS_00034396, TCONS_00042106, TCONS_00025747, TCONS_00029452, TCONS_00029046, TCONS_00044727, TCONS_00020583, TCONS_00029618, TCONS_00008581, TCONS_00021202, TCONS_00029046, TCONS_00039389, TCONS_00035249
Benzoate degradation	map00362	5	ec:4.1.3.17 - aldolase, ec:2.3.1.16 - C-acyltransferase, ec:4.2.1.17 - hydratase, ec:2.3.1.9 - C-acetyltransferase, ec:1.1.1.35 - dehydrogenase	2, 1, 1, 1, 4	TCONS_00003228, TCONS_00018038, TCONS_00051487, TCONS_00060295, TCONS_00051487, TCONS_00047847, TCONS_00054358, TCONS_00005806, TCONS_00060295
Methane metabolism	map00680	13	ec:2.1.2.1 - hydroxymethyltransferase, ec:4.1.2.13 - aldolase, ec:4.1.1.31 - carboxylase, ec:2.6.1.52 - transaminase, ec:2.7.1.11 - phosphohexokinase, ec:6.2.1.1 - ligase, ec:3.1.3.11 - hexose diphosphatase, ec:1.1.1.284 - dehydrogenase, ec:3.1.2.12 - hydrolase, ec:3.1.3.3 - phosphatase, ec:1.1.1.95 - dehydrogenase, ec:4.2.1.11 - hydratase, ec:1.1.1.37 - dehydrogenase	7, 6, 5, 1, 11, 2, 4, 2, 2, 1, 3, 2, 5	TCONS_00031052, TCONS_00031990, TCONS_00059360, TCONS_00035935, TCONS_00041068, TCONS_00006931, TCONS_00010830, TCONS_00026600, TCONS_00022658, TCONS_00009774, TCONS_00042447, TCONS_00009775, TCONS_00008173, TCONS_00049924, TCONS_00004707, TCONS_00008615, TCONS_00000595, TCONS_00044700, TCONS_00053571, TCONS_00058044, TCONS_00049522, TCONS_00046633, TCONS_00023499, TCONS_00059405, TCONS_00000219,…
One carbon pool by folate	map00670	11	ec:2.1.2.3 - formyltransferase, ec:2.1.2.1 - hydroxymethyltransferase, ec:6.3.4.3 - ligase, ec:1.5.1.20 - reductase [NAD(P)H], ec:3.5.4.9 - cyclohydrolase, ec:2.1.2.10 - S-aminomethyldihydrolipoylprotein:(6S)-tetrahydrofolate aminomethyltransferase (ammonia-forming), ec:2.1.1.45 - synthase, ec:2.1.1.13 - synthase, ec:3.5.1.10 - deformylase, ec:1.5.1.3 - reductase, ec:1.5.1.5 - dehydrogenase (NADP…	1, 7, 1, 1, 1, 1, 2, 1, 3, 2, 4	TCONS_00033075, TCONS_00031052, TCONS_00031990, TCONS_00059360, TCONS_00035935, TCONS_00041068, TCONS_00006931, TCONS_00010830, TCONS_00022369, TCONS_00025881, TCONS_00033093, TCONS_00051563, TCONS_00029227, TCONS_00037986, TCONS_00035592, TCONS_00016354, TCONS_00016359, TCONS_00056212, TCONS_00029227, TCONS_00037986, TCONS_00017909, TCONS_00033220, TCONS_00033093, TCONS_00015510
Biosynthesis of secondary metabolites - unclassified	map00999	1	ec:2.3.1.30 - O-acetyltransferase	4	TCONS_00007185, TCONS_00032092, TCONS_00055078, TCONS_00056781
Nitrogen metabolism	map00910	7	ec:4.2.1.1 - anhydrase, ec:6.3.1.2 - synthetase, ec:1.13.12.16 - monooxygenase, ec:1.7.1.4 - reductase [NAD(P)H], ec:1.7.1.3 - reductase (NADPH), ec:4.2.1.104 - cyanate lyase, ec:1.4.1.14 - synthase (NADH)	5, 5, 1, 1, 1, 1, 1	TCONS_00008340, TCONS_00035679, TCONS_00003272, TCONS_00057162, TCONS_00012081, TCONS_00010503, TCONS_00002766, TCONS_00022089, TCONS_00042303, TCONS_00057768, TCONS_00035188, TCONS_00056043, TCONS_00011009, TCONS_00025948, TCONS_00020855
C5-Branched dibasic acid metabolism	map00660	3	ec:2.2.1.6 - synthase, ec:4.1.3.17 - aldolase, ec:1.1.1.85 - dehydrogenase	4, 2, 2	TCONS_00041275, TCONS_00008861, TCONS_00034457, TCONS_00006630, TCONS_00003228, TCONS_00018038, TCONS_00003572, TCONS_00012967
Terpenoid backbone biosynthesis	map00900	15	ec:2.3.3.10 - synthase, ec:2.7.4.2 - kinase, ec:1.17.7.1 - synthase (ferredoxin), ec:2.2.1.7 - synthase, ec:2.7.1.36 - kinase, ec:2.5.1.29 - diphosphate synthase, ec:2.5.1.30 - diphosphate synthase, ec:1.8.3.5 - oxidase, ec:2.7.1.148 - 5'-diphospho)-2-C-methyl-D-erythritol kinase, ec:1.1.1.267 - reductoisomerase, ec:2.5.1.1 - geranyl-diphosphate synthase, ec:4.6.1.12 - 2,4-cyclodiphosphate syntha…	2, 1, 1, 2, 1, 2, 2, 2, 1, 1, 2, 1, 1, 1, 4	TCONS_00056153, TCONS_00057480, TCONS_00030745, TCONS_00004092, TCONS_00029761, TCONS_00052208, TCONS_00019776, TCONS_00042457, TCONS_00022371, TCONS_00053267, TCONS_00058728, TCONS_00034573, TCONS_00053871, TCONS_00032488, TCONS_00048480, TCONS_00053267, TCONS_00058728, TCONS_00056092, TCONS_00060104, TCONS_00051487, TCONS_00049325, TCONS_00010147, TCONS_00056823, TCONS_00047508
Ubiquinone and other terpenoid-quinone biosynthesis	map00130	6	ec:4.1.3.36 - synthase, ec:2.2.1.9 - synthase, ec:1.13.11.27 - dioxygenase, ec:6.2.1.12 - ligase, ec:4.2.99.20 - synthase, ec:2.6.1.5 - transaminase	1, 1, 1, 1, 1, 1	TCONS_00054025, TCONS_00049453, TCONS_00010016, TCONS_00055970, TCONS_00049453, TCONS_00054342
Butanoate metabolism	map00650	10	ec:2.3.3.10 - synthase, ec:1.3.5.1 - dehydrogenase, ec:4.1.3.4 - lyase, ec:2.2.1.6 - synthase, ec:6.2.1.2 - acyl-CoA ligase, ec:1.2.1.16 - dehydrogenase [NAD(P)+], ec:4.1.1.15 - decarboxylase, ec:4.2.1.17 - hydratase, ec:2.3.1.9 - C-acetyltransferase, ec:1.1.1.35 - dehydrogenase	2, 2, 3, 4, 1, 1, 2, 1, 1, 4	TCONS_00056153, TCONS_00057480, TCONS_00049107, TCONS_00013067, TCONS_00054952, TCONS_00018526, TCONS_00010089, TCONS_00041275, TCONS_00008861, TCONS_00034457, TCONS_00006630, TCONS_00047819, TCONS_00001367, TCONS_00057704, TCONS_00047079, TCONS_00060295, TCONS_00051487, TCONS_00047847, TCONS_00054358, TCONS_00005806, TCONS_00060295
Chloroalkane and chloroalkene degradation	map00625	2	ec:1.1.1.1 - dehydrogenase, ec:1.2.1.3 - dehydrogenase (NAD+)	3, 5	TCONS_00037338, TCONS_00034958, TCONS_00013680, TCONS_00046229, TCONS_00057924, TCONS_00046716, TCONS_00060272, TCONS_00040566
Biosynthesis of vancomycin group antibiotics	map01055	1	ec:4.2.1.46 - 4,6-dehydratase	1	TCONS_00054407
Steroid biosynthesis	map00100	5	ec:1.3.1.70 - reductase, ec:1.3.1.72 - reductase, ec:2.5.1.21 - synthase, ec:5.4.99.8 - synthase, ec:5.3.3.5 - Delta-isomerase	1, 1, 1, 1, 1	TCONS_00026614, TCONS_00039758, TCONS_00042457, TCONS_00058102, TCONS_00057905
Glycosaminoglycan degradation	map00531	3	ec:2.3.1.78 - N-acetyltransferase, ec:3.2.1.52 - hexosaminidase, ec:3.2.1.23 - lactase (ambiguous)	2, 3, 16	TCONS_00033482, TCONS_00019671, TCONS_00022404, TCONS_00005033, TCONS_00012699, TCONS_00035046, TCONS_00053452, TCONS_00058910, TCONS_00055379, TCONS_00054752, TCONS_00038397, TCONS_00000266, TCONS_00024683, TCONS_00004105, TCONS_00030402, TCONS_00024886, TCONS_00030401, TCONS_00005587, TCONS_00033746, TCONS_00003790, TCONS_00041094
Geraniol degradation	map00281	4	ec:4.1.3.4 - lyase, ec:2.3.1.16 - C-acyltransferase, ec:4.2.1.17 - hydratase, ec:1.1.1.35 - dehydrogenase	3, 1, 1, 4	TCONS_00054952, TCONS_00018526, TCONS_00010089, TCONS_00051487, TCONS_00060295, TCONS_00047847, TCONS_00054358, TCONS_00005806, TCONS_00060295
Streptomycin biosynthesis	map00521	4	ec:2.7.1.1 - hexokinase type IV glucokinase, ec:3.1.3.25 - phosphatase, ec:4.2.1.46 - 4,6-dehydratase, ec:5.5.1.4 - synthase	3, 2, 1, 2	TCONS_00060334, TCONS_00041946, TCONS_00056051, TCONS_00006134, TCONS_00001580, TCONS_00054407, TCONS_00035115, TCONS_00041408
Pentose phosphate pathway	map00030	14	ec:2.7.1.90 - 1-phosphotransferase, ec:4.1.2.13 - aldolase, ec:2.2.1.2 - dihydroxyacetonetransferase, ec:2.2.1.1 - glycolaldehydetransferase, ec:2.7.1.15 - deoxyribokinase, ec:2.7.1.12 - gluconokinase (phosphorylating), ec:2.7.1.11 - phosphohexokinase, ec:3.1.3.11 - hexose diphosphatase, ec:2.7.6.1 - diphosphokinase, ec:3.1.1.31 - phosphogluconolactonase, ec:5.3.1.6 - isomerase, ec:5.3.1.9 - isom…	3, 6, 1, 2, 8, 1, 11, 4, 3, 3, 3, 2, 7, 5	TCONS_00002648, TCONS_00047318, TCONS_00025768, TCONS_00026600, TCONS_00022658, TCONS_00009774, TCONS_00042447, TCONS_00009775, TCONS_00008173, TCONS_00012290, TCONS_00026909, TCONS_00043753, TCONS_00003874, TCONS_00007906, TCONS_00015025, TCONS_00042600, TCONS_00004760, TCONS_00044896, TCONS_00022959, TCONS_00059882, TCONS_00054115, TCONS_00058044, TCONS_00049522, TCONS_00046633, TCONS_00023499,…
Peptidoglycan biosynthesis	map00550	2	ec:6.3.2.4 - ligase, ec:2.7.8.13 - MraY transferase	1, 2	TCONS_00017697, TCONS_00006349, TCONS_00021618
Other glycan degradation	map00511	7	ec:3.2.1.45 - psychosine hydrolase, ec:3.2.1.51 - alpha-fucosidase, ec:3.2.1.52 - hexosaminidase, ec:3.2.1.96 - endo-beta-N-acetylglucosaminidase, ec:3.2.1.24 - alpha-D-mannosidase, ec:3.2.1.25 - mannanase, ec:3.2.1.23 - lactase (ambiguous)	2, 4, 3, 1, 7, 2, 16	TCONS_00028837, TCONS_00047213, TCONS_00004044, TCONS_00039312, TCONS_00022720, TCONS_00027492, TCONS_00022404, TCONS_00005033, TCONS_00012699, TCONS_00031637, TCONS_00049235, TCONS_00006361, TCONS_00048422, TCONS_00009510, TCONS_00018239, TCONS_00047558, TCONS_00039690, TCONS_00019768, TCONS_00028389, TCONS_00035046, TCONS_00053452, TCONS_00058910, TCONS_00055379, TCONS_00054752, TCONS_00038397,…
Limonene and pinene degradation	map00903	2	ec:4.2.1.17 - hydratase, ec:1.2.1.3 - dehydrogenase (NAD+)	1, 5	TCONS_00060295, TCONS_00046229, TCONS_00057924, TCONS_00046716, TCONS_00060272, TCONS_00040566
Insect hormone biosynthesis	map00981	1	ec:1.2.1.3 - dehydrogenase (NAD+)	5	TCONS_00046229, TCONS_00057924, TCONS_00046716, TCONS_00060272, TCONS_00040566
Citrate cycle (TCA cycle)	map00020	14	ec:2.3.1.61 - succinyltransferase, ec:4.1.1.49 - carboxykinase (ATP), ec:1.3.5.1 - dehydrogenase, ec:4.1.1.32 - carboxykinase (GTP), ec:4.2.1.3 - hydratase, ec:4.2.1.2 - hydratase, ec:2.3.1.12 - acetyltransferase, ec:1.8.1.4 - dehydrogenase, ec:1.1.1.37 - dehydrogenase, ec:1.1.1.42 - dehydrogenase (NADP+), ec:1.1.1.41 - dehydrogenase (NAD+), ec:2.3.3.1 - (Si)-synthase, ec:1.2.4.2 - dehydrogenase …	1, 1, 2, 6, 3, 1, 3, 3, 5, 3, 1, 1, 1, 5	TCONS_00009911, TCONS_00059337, TCONS_00049107, TCONS_00013067, TCONS_00049924, TCONS_00059337, TCONS_00004707, TCONS_00008615, TCONS_00000595, TCONS_00044700, TCONS_00056743, TCONS_00004337, TCONS_00043204, TCONS_00028099, TCONS_00027124, TCONS_00055342, TCONS_00027940, TCONS_00033288, TCONS_00047816, TCONS_00047774, TCONS_00054370, TCONS_00021285, TCONS_00040538, TCONS_00028722, TCONS_00058637,…
Acarbose and validamycin biosynthesis	map00525	1	ec:4.2.1.46 - 4,6-dehydratase	1	TCONS_00054407
Glycolysis / Gluconeogenesis	map00010	24	ec:2.7.1.90 - 1-phosphotransferase, ec:4.1.2.13 - aldolase, ec:4.1.1.49 - carboxykinase (ATP), ec:4.1.1.32 - carboxykinase (GTP), ec:2.7.2.3 - kinase, ec:2.7.1.40 - kinase, ec:2.7.1.1 - hexokinase type IV glucokinase, ec:1.2.1.59 - dehydrogenase (NAD(P)+) (phosphorylating), ec:2.7.1.11 - phosphohexokinase, ec:4.1.1.1 - decarboxylase, ec:6.2.1.1 - ligase, ec:5.1.3.3 - 1-epimerase, ec:2.3.1.12 - ac…	3, 6, 1, 6, 3, 11, 3, 1, 11, 2, 2, 2, 3, 4, 1, 3, 2, 2, 3, 2, 9, 5, 2, 5	TCONS_00002648, TCONS_00047318, TCONS_00025768, TCONS_00026600, TCONS_00022658, TCONS_00009774, TCONS_00042447, TCONS_00009775, TCONS_00008173, TCONS_00059337, TCONS_00049924, TCONS_00059337, TCONS_00004707, TCONS_00008615, TCONS_00000595, TCONS_00044700, TCONS_00001352, TCONS_00009285, TCONS_00001350, TCONS_00012202, TCONS_00022023, TCONS_00044836, TCONS_00044835, TCONS_00021564, TCONS_00027344,…
Mannose type O-glycan biosynthesis	map00515	1	ec:2.4.1.135 - 3-beta-glucuronosyltransferase	5	TCONS_00033817, TCONS_00053275, TCONS_00033899, TCONS_00058740, TCONS_00019106
Glutathione metabolism	map00480	12	ec:1.11.1.9 - peroxidase, ec:1.17.4.1 - reductase, ec:6.3.2.3 - synthase, ec:6.3.2.2 - ligase, ec:2.5.1.16 - synthase, ec:2.5.1.18 - transferase, ec:1.8.1.7 - reductase, ec:1.1.1.44 - dehydrogenase (NADP+-dependent, decarboxylating), ec:1.1.1.42 - dehydrogenase (NADP+), ec:1.1.1.49 - dehydrogenase (NADP+), ec:1.11.1.12 - glutathione peroxidase, ec:1.11.1.15 - thioredoxin peroxidase	6, 3, 2, 1, 1, 5, 2, 7, 3, 5, 1, 1	TCONS_00024254, TCONS_00046802, TCONS_00020569, TCONS_00041691, TCONS_00014840, TCONS_00041696, TCONS_00046140, TCONS_00047959, TCONS_00029859, TCONS_00015787, TCONS_00015786, TCONS_00046426, TCONS_00049630, TCONS_00001270, TCONS_00001269, TCONS_00047720, TCONS_00017477, TCONS_00017480, TCONS_00028929, TCONS_00059476, TCONS_00055073, TCONS_00012598, TCONS_00045918, TCONS_00003807, TCONS_00046646,…
Glycosaminoglycan biosynthesis - heparan sulfate / heparin	map00534	3	ec:2.4.1.224 - 4-alpha-N-acetylglucosaminyltransferase, ec:2.4.1.135 - 3-beta-glucuronosyltransferase, ec:2.4.2.26 - xylosyltransferase	3, 5, 1	TCONS_00048747, TCONS_00057062, TCONS_00020902, TCONS_00033817, TCONS_00053275, TCONS_00033899, TCONS_00058740, TCONS_00019106, TCONS_00037099
Betalain biosynthesis	map00965	1	ec:2.1.1.6 - O-methyltransferase	1	TCONS_00030625
Cyanoamino acid metabolism	map00460	5	ec:2.1.2.1 - hydroxymethyltransferase, ec:4.1.2.10 - lyase, ec:4.4.1.9 - synthase, ec:3.2.1.21 - gentiobiase, ec:3.5.1.1 - asparaginase II	7, 2, 1, 8, 1	TCONS_00031052, TCONS_00031990, TCONS_00059360, TCONS_00035935, TCONS_00041068, TCONS_00006931, TCONS_00010830, TCONS_00055368, TCONS_00000269, TCONS_00014046, TCONS_00039843, TCONS_00017627, TCONS_00051624, TCONS_00032792, TCONS_00038181, TCONS_00041450, TCONS_00012766, TCONS_00038175, TCONS_00048239
Photosynthesis	map00195	2	ec:1.10.9.1 - reductase, ec:1.18.1.2 - reductase	1, 2	TCONS_00004268, TCONS_00056690, TCONS_00005983
Biosynthesis of antibiotics	map01130	135	ec:2.6.1.11 - transaminase, ec:2.3.3.10 - synthase, ec:6.3.3.1 - cyclo-ligase, ec:2.6.1.13 - aminotransferase, ec:6.4.1.2 - carboxylase, ec:2.1.2.3 - formyltransferase, ec:2.6.1.16 - transaminase (isomerizing), ec:2.1.2.1 - hydroxymethyltransferase, ec:2.7.1.90 - 1-phosphotransferase, ec:2.3.1.61 - succinyltransferase, ec:4.1.2.13 - aldolase, ec:2.7.4.6 - kinase, ec:2.7.4.3 - kinase, ec:4.1.1.48 …	1, 2, 2, 1, 7, 1, 1, 7, 3, 1, 6, 3, 5, 1, 1, 1, 1, 2, 2, 6, 1, 3, 1, 1, 1, 1, 3, 1, 2, 4, 1, 2, 2, 3, 3, 1, 1, 2, 11, 3, 3, 3, 2, 1, 1, 1, 3, 1, 1, 5, 1, 1, 1, 11, 2, 4, 1, 2, 2, 1, 1, 3, 4, 1, 2, 2, 2, 1, 3, 1, 1, 2, 4, 1, 1, 3, 3, 1, 1, 2, 3, 3, 2, 3, 2, 1, 2, 1, 3, 2, 3, 1, 1, 3, 2, 5, 1, 3, 1, 7, 3, 2, 1, 2, 1, 1, 1, 4, 4, 1, 2, 1, 5, 2, 1, 1, 2, 5, 4, 4, 1, 7, 3, 1, 5, 2, 1, 1, 2, 1, 2, 1, 5…	TCONS_00017169, TCONS_00056153, TCONS_00057480, TCONS_00049680, TCONS_00036261, TCONS_00040918, TCONS_00021395, TCONS_00018050, TCONS_00017521, TCONS_00022514, TCONS_00031533, TCONS_00060833, TCONS_00012449, TCONS_00033075, TCONS_00014144, TCONS_00031052, TCONS_00031990, TCONS_00059360, TCONS_00035935, TCONS_00041068, TCONS_00006931, TCONS_00010830, TCONS_00002648, TCONS_00047318, TCONS_00025768,…
Glycosylphosphatidylinositol (GPI)-anchor biosynthesis	map00563	1	ec:2.4.1.198 - N-acetylglucosaminyltransferase	2	TCONS_00056806, TCONS_00018580
Neomycin, kanamycin and gentamicin biosynthesis	map00524	1	ec:2.7.1.1 - hexokinase type IV glucokinase	3	TCONS_00060334, TCONS_00041946, TCONS_00056051
Selenocompound metabolism	map00450	8	ec:4.4.1.16 - lyase, ec:2.7.7.4 - adenylyltransferase, ec:1.8.1.9 - reductase, ec:2.1.1.13 - synthase, ec:2.1.1.14 - S-methyltransferase, ec:2.5.1.48 - gamma-synthase, ec:4.4.1.1 - gamma-lyase, ec:6.1.1.10 - ligase	1, 2, 2, 1, 3, 1, 1, 2	TCONS_00035346, TCONS_00011808, TCONS_00022930, TCONS_00059070, TCONS_00021647, TCONS_00035592, TCONS_00011587, TCONS_00018339, TCONS_00035592, TCONS_00012419, TCONS_00028201, TCONS_00044561, TCONS_00022421
Synthesis and degradation of ketone bodies	map00072	3	ec:2.3.3.10 - synthase, ec:4.1.3.4 - lyase, ec:2.3.1.9 - C-acetyltransferase	2, 3, 1	TCONS_00056153, TCONS_00057480, TCONS_00054952, TCONS_00018526, TCONS_00010089, TCONS_00051487
alpha-Linolenic acid metabolism	map00592	11	ec:2.3.1.16 - C-acyltransferase, ec:1.13.11.12 - 13S-lipoxygenase, ec:4.2.1.92 - dehydratase, ec:3.1.1.4 - A2, ec:3.1.1.32 - A1, ec:5.3.99.6 - cyclase, ec:1.1.1.1 - dehydrogenase, ec:1.3.1.42 - reductase, ec:4.2.1.17 - hydratase, ec:2.1.1.141 - O-methyltransferase, ec:1.3.3.6 - oxidase	1, 1, 1, 2, 2, 2, 3, 1, 1, 1, 4	TCONS_00051487, TCONS_00045659, TCONS_00020312, TCONS_00060403, TCONS_00060384, TCONS_00044546, TCONS_00044725, TCONS_00008597, TCONS_00052501, TCONS_00037338, TCONS_00034958, TCONS_00013680, TCONS_00047633, TCONS_00060295, TCONS_00032171, TCONS_00041405, TCONS_00053100, TCONS_00044673, TCONS_00058542
Steroid degradation	map00984	2	ec:1.1.1.145 - dehydrogenase, ec:1.3.99.5 - 4-dehydrogenase (acceptor)	5, 2	TCONS_00057031, TCONS_00024574, TCONS_00029922, TCONS_00049717, TCONS_00009570, TCONS_00007523, TCONS_00013652
Stilbenoid, diarylheptanoid and gingerol biosynthesis	map00945	1	ec:2.1.1.104 - O-methyltransferase	1	TCONS_00044960
Carotenoid biosynthesis	map00906	2	ec:1.3.5.6 - desaturase, ec:1.1.1.288 - dehydrogenase	7, 1	TCONS_00045840, TCONS_00039305, TCONS_00002928, TCONS_00023898, TCONS_00003748, TCONS_00045089, TCONS_00059696, TCONS_00037338
Fatty acid elongation	map00062	4	ec:3.1.2.22 - hydrolase, ec:2.3.1.16 - C-acyltransferase, ec:4.2.1.17 - hydratase, ec:1.1.1.35 - dehydrogenase	2, 1, 1, 4	TCONS_00029787, TCONS_00003624, TCONS_00051487, TCONS_00060295, TCONS_00047847, TCONS_00054358, TCONS_00005806, TCONS_00060295
Galactose metabolism	map00052	15	ec:2.7.1.1 - hexokinase type IV glucokinase, ec:2.7.1.6 - galactokinase (phosphorylating), ec:2.7.1.11 - phosphohexokinase, ec:2.4.1.123 - 3-alpha-galactosyltransferase, ec:5.1.3.3 - 1-epimerase, ec:5.1.3.2 - 4-epimerase, ec:2.7.7.9 - uridylyltransferase, ec:2.7.7.64 - uridylyltransferase, ec:2.7.7.10 - uridylyltransferase, ec:2.7.7.12 - uridylyltransferase, ec:2.4.1.67 - galactosyltransferase, e…	3, 2, 11, 1, 2, 5, 3, 3, 1, 2, 1, 3, 3, 5, 16	TCONS_00060334, TCONS_00041946, TCONS_00056051, TCONS_00041879, TCONS_00052070, TCONS_00058044, TCONS_00049522, TCONS_00046633, TCONS_00023499, TCONS_00059405, TCONS_00000219, TCONS_00047318, TCONS_00060767, TCONS_00025768, TCONS_00002648, TCONS_00047272, TCONS_00019581, TCONS_00012374, TCONS_00057796, TCONS_00041291, TCONS_00005929, TCONS_00058336, TCONS_00046388, TCONS_00041811, TCONS_00035011,…
Phenazine biosynthesis	map00405	1	ec:4.1.3.27 - synthase	2	TCONS_00036966, TCONS_00029157
Biosynthesis of unsaturated fatty acids	map01040	3	ec:2.3.1.16 - C-acyltransferase, ec:1.14.19.2 - 9-desaturase, ec:1.3.3.6 - oxidase	1, 2, 4	TCONS_00051487, TCONS_00020899, TCONS_00040316, TCONS_00041405, TCONS_00053100, TCONS_00044673, TCONS_00058542
D-Alanine metabolism	map00473	1	ec:6.3.2.4 - ligase	1	TCONS_00017697
Phenylalanine metabolism	map00360	14	ec:1.4.3.2 - oxidase, ec:2.6.1.57 - transaminase, ec:1.13.11.27 - dioxygenase, ec:6.2.1.12 - ligase, ec:2.1.1.104 - O-methyltransferase, ec:2.6.1.5 - transaminase, ec:2.6.1.1 - transaminase, ec:4.3.1.24 - ammonia-lyase, ec:4.3.1.25 - ammonia-lyase, ec:4.2.1.17 - hydratase, ec:5.3.2.1 - tautomerase, ec:1.2.1.5 - dehydrogenase [NAD(P)+], ec:3.5.1.4 - acylamidase, ec:1.4.3.21 - oxidase	1, 3, 1, 1, 1, 1, 3, 3, 3, 1, 1, 9, 1, 5	TCONS_00012074, TCONS_00044727, TCONS_00020583, TCONS_00029618, TCONS_00010016, TCONS_00055970, TCONS_00044960, TCONS_00054342, TCONS_00044727, TCONS_00020583, TCONS_00029618, TCONS_00015164, TCONS_00023319, TCONS_00026713, TCONS_00015164, TCONS_00023319, TCONS_00026713, TCONS_00060295, TCONS_00044143, TCONS_00030867, TCONS_00053456, TCONS_00057924, TCONS_00025546, TCONS_00046229, TCONS_00042671,…
Atrazine degradation	map00791	1	ec:3.5.1.5 - ec:3.5.1.5 urease	1	TCONS_00035249
Sphingolipid metabolism	map00600	8	ec:3.1.4.12 - phosphodiesterase, ec:2.3.1.24 - N-acyltransferase, ec:2.7.1.138 - kinase, ec:3.1.3.4 - phosphatase, ec:3.2.1.45 - psychosine hydrolase, ec:3.5.1.23 - acylsphingosine deacylase, ec:3.2.1.22 - melibiase, ec:3.2.1.23 - lactase (ambiguous)	2, 1, 1, 3, 2, 2, 5, 16	TCONS_00048811, TCONS_00038292, TCONS_00040265, TCONS_00033242, TCONS_00022220, TCONS_00019049, TCONS_00014228, TCONS_00028837, TCONS_00047213, TCONS_00006365, TCONS_00043654, TCONS_00057619, TCONS_00041326, TCONS_00035156, TCONS_00013860, TCONS_00034707, TCONS_00035046, TCONS_00053452, TCONS_00058910, TCONS_00055379, TCONS_00054752, TCONS_00038397, TCONS_00000266, TCONS_00024683, TCONS_00004105,…
Tyrosine metabolism	map00350	14	ec:1.4.3.2 - oxidase, ec:2.1.1.6 - O-methyltransferase, ec:2.6.1.57 - transaminase, ec:3.7.1.2 - beta-diketonase, ec:1.13.11.5 - 1,2-dioxygenase, ec:1.13.11.27 - dioxygenase, ec:1.2.1.16 - dehydrogenase [NAD(P)+], ec:1.1.1.1 - dehydrogenase, ec:2.6.1.5 - transaminase, ec:2.6.1.1 - transaminase, ec:5.3.2.1 - tautomerase, ec:1.2.1.5 - dehydrogenase [NAD(P)+], ec:1.10.3.1 - oxidase, ec:1.4.3.21 - ox…	1, 1, 3, 1, 1, 1, 1, 3, 1, 3, 1, 9, 1, 5	TCONS_00012074, TCONS_00030625, TCONS_00044727, TCONS_00020583, TCONS_00029618, TCONS_00006152, TCONS_00049900, TCONS_00010016, TCONS_00001367, TCONS_00037338, TCONS_00034958, TCONS_00013680, TCONS_00054342, TCONS_00044727, TCONS_00020583, TCONS_00029618, TCONS_00044143, TCONS_00030867, TCONS_00053456, TCONS_00057924, TCONS_00025546, TCONS_00046229, TCONS_00042671, TCONS_00046716, TCONS_00003934,…
Histidine metabolism	map00340	9	ec:3.1.3.15 - histidinol phosphate phosphatase, ec:3.6.1.31 - diphosphatase, ec:4.2.1.19 - dehydratase, ec:1.2.1.5 - dehydrogenase [NAD(P)+], ec:1.2.1.3 - dehydrogenase (NAD+), ec:1.1.1.23 - dehydrogenase, ec:2.4.2.17 - phosphoribosyltransferase, ec:5.3.1.16 - isomerase, ec:3.5.4.19 - cyclohydrolase	1, 1, 2, 9, 5, 1, 1, 1, 1	TCONS_00019711, TCONS_00014317, TCONS_00025711, TCONS_00022867, TCONS_00030867, TCONS_00053456, TCONS_00057924, TCONS_00025546, TCONS_00046229, TCONS_00042671, TCONS_00046716, TCONS_00003934, TCONS_00030869, TCONS_00046229, TCONS_00057924, TCONS_00046716, TCONS_00060272, TCONS_00040566, TCONS_00005964, TCONS_00003436, TCONS_00003017, TCONS_00014317
Cysteine and methionine metabolism	map00270	30	ec:4.1.1.50 - decarboxylase, ec:3.1.3.77 - synthase, ec:2.7.1.100 - kinase, ec:4.4.1.14 - synthase, ec:1.4.3.2 - oxidase, ec:2.6.1.57 - transaminase, ec:5.1.1.10 - racemase, ec:2.7.2.4 - kinase, ec:6.3.2.3 - synthase, ec:6.3.2.2 - ligase, ec:2.6.1.42 - transaminase, ec:1.13.11.54 - dioxygenase [iron(II)-requiring], ec:2.5.1.16 - synthase, ec:1.2.1.11 - dehydrogenase, ec:2.3.1.30 - O-acetyltransfe…	3, 1, 1, 2, 1, 3, 3, 3, 2, 1, 5, 2, 1, 1, 4, 5, 1, 2, 1, 3, 1, 2, 1, 7, 3, 2, 5, 1, 2, 2	TCONS_00008641, TCONS_00052231, TCONS_00016433, TCONS_00004641, TCONS_00022714, TCONS_00046621, TCONS_00046481, TCONS_00012074, TCONS_00044727, TCONS_00020583, TCONS_00029618, TCONS_00000139, TCONS_00019046, TCONS_00017717, TCONS_00014287, TCONS_00045734, TCONS_00033016, TCONS_00015787, TCONS_00015786, TCONS_00046426, TCONS_00030013, TCONS_00056353, TCONS_00040530, TCONS_00028425, TCONS_00040529,…
Folate biosynthesis	map00790	8	ec:6.3.2.17 - synthase, ec:2.5.1.15 - synthase, ec:4.2.1.96 - dehydratase, ec:2.7.6.3 - diphosphokinase, ec:2.8.1.12 - synthase, ec:1.5.1.3 - reductase, ec:3.5.4.25 - cyclohydrolase II, ec:3.5.4.16 - cyclohydrolase I	5, 1, 1, 1, 2, 2, 1, 2	TCONS_00025488, TCONS_00030954, TCONS_00021606, TCONS_00010406, TCONS_00010417, TCONS_00011205, TCONS_00021444, TCONS_00011205, TCONS_00032405, TCONS_00033281, TCONS_00029227, TCONS_00037986, TCONS_00045352, TCONS_00017223, TCONS_00051154
Biosynthesis of siderophore group nonribosomal peptides	map01053	1	ec:1.3.1.28 - dehydrogenase	1	TCONS_00009072
Glycine, serine and threonine metabolism	map00260	19	ec:2.1.2.1 - hydroxymethyltransferase, ec:2.6.1.52 - transaminase, ec:5.1.1.10 - racemase, ec:1.4.4.2 - dehydrogenase (aminomethyl-transferring), ec:2.7.2.4 - kinase, ec:2.7.1.39 - kinase, ec:2.7.1.31 - 3-kinase, ec:4.2.3.1 - synthase, ec:1.2.1.11 - dehydrogenase, ec:1.8.1.4 - dehydrogenase, ec:2.1.2.10 - S-aminomethyldihydrolipoylprotein:(6S)-tetrahydrofolate aminomethyltransferase (ammonia-form…	7, 1, 3, 1, 3, 1, 1, 1, 1, 3, 1, 1, 3, 2, 5, 3, 2, 1, 5	TCONS_00031052, TCONS_00031990, TCONS_00059360, TCONS_00035935, TCONS_00041068, TCONS_00006931, TCONS_00010830, TCONS_00053571, TCONS_00000139, TCONS_00019046, TCONS_00017717, TCONS_00025003, TCONS_00014287, TCONS_00045734, TCONS_00033016, TCONS_00027546, TCONS_00000155, TCONS_00051904, TCONS_00042106, TCONS_00033288, TCONS_00047816, TCONS_00047774, TCONS_00051563, TCONS_00036989, TCONS_00037338,…
Starch and sucrose metabolism	map00500	29	ec:3.6.1.9 - diphosphatase, ec:2.7.1.1 - hexokinase type IV glucokinase, ec:2.4.1.242 - glucosyltransferase, ec:3.1.3.12 - trehalose 6-phosphatase, ec:3.1.3.24 - phosphatase, ec:2.7.7.9 - uridylyltransferase, ec:3.2.1.4 - endo-1,4-beta-D-glucanase, ec:3.2.1.2 - saccharogen amylase, ec:3.2.1.1 - glycogenase, ec:3.2.1.68 - debranching enzyme, ec:5.3.1.9 - isomerase, ec:3.2.1.48 - alpha-glucosidase,…	1, 3, 1, 6, 1, 3, 9, 9, 5, 1, 2, 3, 1, 6, 3, 8, 11, 1, 3, 2, 5, 2, 2, 2, 8, 19, 7, 3, 1	TCONS_00023476, TCONS_00060334, TCONS_00041946, TCONS_00056051, TCONS_00024046, TCONS_00030909, TCONS_00053026, TCONS_00043351, TCONS_00046030, TCONS_00033268, TCONS_00031517, TCONS_00021865, TCONS_00035011, TCONS_00042333, TCONS_00010545, TCONS_00002523, TCONS_00029402, TCONS_00031222, TCONS_00031233, TCONS_00041791, TCONS_00046759, TCONS_00034946, TCONS_00023627, TCONS_00033508, TCONS_00017934,…
Alanine, aspartate and glutamate metabolism	map00250	19	ec:2.6.1.16 - transaminase (isomerizing), ec:6.3.4.4 - synthase, ec:6.3.4.5 - synthase, ec:1.4.3.2 - oxidase, ec:6.3.1.2 - synthetase, ec:4.3.2.1 - lyase, ec:4.3.2.2 - lyase, ec:2.1.3.2 - carbamoyltransferase, ec:1.2.1.16 - dehydrogenase [NAD(P)+], ec:4.1.1.15 - decarboxylase, ec:1.4.3.16 - oxidase, ec:2.6.1.1 - transaminase, ec:1.4.1.14 - synthase (NADH), ec:6.3.5.4 - synthase (glutamine-hydroly…	1, 1, 1, 1, 5, 1, 1, 2, 1, 2, 1, 3, 1, 4, 3, 2, 1, 1, 1	TCONS_00014144, TCONS_00018730, TCONS_00048612, TCONS_00012074, TCONS_00010503, TCONS_00002766, TCONS_00022089, TCONS_00042303, TCONS_00057768, TCONS_00034396, TCONS_00008102, TCONS_00045474, TCONS_00009886, TCONS_00001367, TCONS_00057704, TCONS_00047079, TCONS_00012074, TCONS_00044727, TCONS_00020583, TCONS_00029618, TCONS_00020855, TCONS_00035122, TCONS_00040128, TCONS_00008138, TCONS_00031894,…
Glycosphingolipid biosynthesis - globo and isoglobo series	map00603	3	ec:3.2.1.52 - hexosaminidase, ec:2.4.1.69 - 1 galactoside alpha-(1,2)-fucosyltransferase, ec:3.2.1.22 - melibiase	3, 3, 5	TCONS_00022404, TCONS_00005033, TCONS_00012699, TCONS_00048311, TCONS_00003543, TCONS_00032563, TCONS_00057619, TCONS_00041326, TCONS_00035156, TCONS_00013860, TCONS_00034707
Ethylbenzene degradation	map00642	1	ec:2.3.1.16 - C-acyltransferase	1	TCONS_00051487
T cell receptor signaling pathway	map04660	2	ec:3.1.3.16 - phosphatase, ec:2.7.10.2 - protein-tyrosine kinase	93, 4	TCONS_00010671, TCONS_00015722, TCONS_00036223, TCONS_00020874, TCONS_00016453, TCONS_00026939, TCONS_00023703, TCONS_00030760, TCONS_00015760, TCONS_00023668, TCONS_00007229, TCONS_00005915, TCONS_00019682, TCONS_00000676, TCONS_00026900, TCONS_00028769, TCONS_00023432, TCONS_00046997, TCONS_00057756, TCONS_00025095, TCONS_00060180, TCONS_00010227, TCONS_00010424, TCONS_00049263, TCONS_00027031,…
Pyrimidine metabolism	map00240	28	ec:2.7.4.6 - kinase, ec:3.5.2.3 - carbamoylaspartic dehydrase, ec:2.7.4.9 - kinase, ec:6.3.4.2 - synthase (glutamine hydrolysing), ec:1.3.5.2 - dehydrogenase (quinone), ec:3.6.1.9 - diphosphatase, ec:4.1.1.23 - decarboxylase, ec:2.7.1.48 - kinase, ec:3.5.4.5 - deaminase, ec:1.17.4.1 - reductase, ec:2.1.3.2 - carbamoyltransferase, ec:2.7.1.21 - kinase, ec:4.2.1.70 - synthase, ec:3.6.1.23 - diphosp…	3, 1, 1, 4, 1, 1, 3, 5, 2, 3, 2, 1, 1, 2, 40, 20, 2, 2, 3, 1, 1, 1, 3, 3, 1, 2, 1, 1	TCONS_00051333, TCONS_00046523, TCONS_00052916, TCONS_00044616, TCONS_00004622, TCONS_00053801, TCONS_00028115, TCONS_00005016, TCONS_00050140, TCONS_00026985, TCONS_00023476, TCONS_00050323, TCONS_00055133, TCONS_00037417, TCONS_00012902, TCONS_00048616, TCONS_00054499, TCONS_00036326, TCONS_00009775, TCONS_00046613, TCONS_00058080, TCONS_00046140, TCONS_00047959, TCONS_00029859, TCONS_00045474,…
Aflatoxin biosynthesis	map00254	1	ec:6.4.1.2 - carboxylase	7	TCONS_00021395, TCONS_00018050, TCONS_00017521, TCONS_00022514, TCONS_00031533, TCONS_00060833, TCONS_00012449
Isoquinoline alkaloid biosynthesis	map00950	6	ec:1.4.3.2 - oxidase, ec:2.6.1.57 - transaminase, ec:2.6.1.5 - transaminase, ec:2.6.1.1 - transaminase, ec:1.10.3.1 - oxidase, ec:1.4.3.21 - oxidase	1, 3, 1, 3, 1, 5	TCONS_00012074, TCONS_00044727, TCONS_00020583, TCONS_00029618, TCONS_00054342, TCONS_00044727, TCONS_00020583, TCONS_00029618, TCONS_00003130, TCONS_00057117, TCONS_00035772, TCONS_00022854, TCONS_00035535, TCONS_00053898
Phenylpropanoid biosynthesis	map00940	9	ec:1.2.1.68 - dehydrogenase, ec:1.1.1.195 - dehydrogenase, ec:1.11.1.7 - lactoperoxidase, ec:1.2.1.44 - reductase, ec:6.2.1.12 - ligase, ec:2.1.1.104 - O-methyltransferase, ec:4.3.1.24 - ammonia-lyase, ec:4.3.1.25 - ammonia-lyase, ec:3.2.1.21 - gentiobiase	2, 2, 54, 1, 1, 1, 3, 3, 8	TCONS_00057924, TCONS_00046716, TCONS_00027279, TCONS_00046148, TCONS_00058692, TCONS_00043678, TCONS_00000908, TCONS_00041696, TCONS_00041576, TCONS_00022218, TCONS_00052072, TCONS_00002733, TCONS_00048134, TCONS_00053239, TCONS_00027510, TCONS_00029898, TCONS_00004353, TCONS_00010588, TCONS_00047363, TCONS_00040339, TCONS_00011135, TCONS_00014840, TCONS_00019730, TCONS_00020224, TCONS_00023139,…
Indole alkaloid biosynthesis	map00901	1	ec:4.3.3.2 - synthase	5	TCONS_00014609, TCONS_00004356, TCONS_00001964, TCONS_00049274, TCONS_00038613
Caprolactam degradation	map00930	3	ec:4.2.1.17 - hydratase, ec:1.2.1.4 - dehydrogenase (NADP+), ec:1.1.1.35 - dehydrogenase	1, 1, 4	TCONS_00060295, TCONS_00046229, TCONS_00047847, TCONS_00054358, TCONS_00005806, TCONS_00060295
Naphthalene degradation	map00626	1	ec:1.1.1.1 - dehydrogenase	3	TCONS_00037338, TCONS_00034958, TCONS_00013680
Various types of N-glycan biosynthesis	map00513	5	ec:2.4.1.131 - alpha-1,2-mannosyltransferase, ec:2.4.1.141 - N-acetylglucosaminyltransferase, ec:2.4.1.143 - 2-beta-N-acetylglucosaminyltransferase, ec:3.2.1.52 - hexosaminidase, ec:3.2.1.113 - 1,2-alpha-mannosidase	1, 1, 1, 3, 4	TCONS_00050701, TCONS_00034577, TCONS_00026021, TCONS_00022404, TCONS_00005033, TCONS_00012699, TCONS_00006361, TCONS_00039690, TCONS_00048422, TCONS_00047558
Phenylalanine, tyrosine and tryptophan biosynthesis	map00400	20	ec:4.1.1.48 - synthase, ec:1.4.3.2 - oxidase, ec:2.6.1.57 - transaminase, ec:4.1.3.27 - synthase, ec:4.2.3.5 - synthase, ec:4.2.3.4 - synthase, ec:4.2.1.51 - dehydratase, ec:2.5.1.19 - 1-carboxyvinyltransferase, ec:4.2.1.91 - dehydratase, ec:1.1.1.282 - dehydrogenase, ec:5.4.99.5 - mutase, ec:4.2.1.20 - synthase, ec:2.6.1.5 - transaminase, ec:2.6.1.1 - transaminase, ec:4.2.1.10 - dehydratase, ec:…	1, 1, 3, 2, 1, 1, 4, 1, 3, 1, 3, 5, 1, 3, 1, 2, 4, 4, 1, 1	TCONS_00007603, TCONS_00012074, TCONS_00044727, TCONS_00020583, TCONS_00029618, TCONS_00036966, TCONS_00029157, TCONS_00023303, TCONS_00056722, TCONS_00000759, TCONS_00047355, TCONS_00043039, TCONS_00042848, TCONS_00043751, TCONS_00047355, TCONS_00043039, TCONS_00042848, TCONS_00002619, TCONS_00008791, TCONS_00020558, TCONS_00009420, TCONS_00015226, TCONS_00036598, TCONS_00055858, TCONS_00032287,…
Sulfur metabolism	map00920	9	ec:2.8.1.1 - sulfurtransferase, ec:1.8.7.1 - sulfite reductase (ferredoxin), ec:3.6.2.1 - adenosine 5-phosphosulfate sulfohydrolase, ec:2.7.1.25 - kinase, ec:2.7.7.4 - adenylyltransferase, ec:2.3.1.30 - O-acetyltransferase, ec:3.1.3.7 - nucleotidase, ec:2.5.1.48 - gamma-synthase, ec:2.5.1.47 - synthase	2, 1, 1, 3, 2, 4, 4, 1, 7	TCONS_00007239, TCONS_00001328, TCONS_00044551, TCONS_00011613, TCONS_00014401, TCONS_00053217, TCONS_00058677, TCONS_00011808, TCONS_00022930, TCONS_00007185, TCONS_00032092, TCONS_00055078, TCONS_00056781, TCONS_00054293, TCONS_00045498, TCONS_00045188, TCONS_00006649, TCONS_00012419, TCONS_00014500, TCONS_00014046, TCONS_00055899, TCONS_00028479, TCONS_00022877, TCONS_00045057, TCONS_00028483
Steroid hormone biosynthesis	map00140	4	ec:2.1.1.6 - O-methyltransferase, ec:1.1.1.145 - dehydrogenase, ec:1.14.14.1 - monooxygenase, ec:2.4.1.17 - 1-naphthol glucuronyltransferase	1, 5, 2, 9	TCONS_00030625, TCONS_00057031, TCONS_00024574, TCONS_00029922, TCONS_00049717, TCONS_00009570, TCONS_00040836, TCONS_00040835, TCONS_00033817, TCONS_00019106, TCONS_00043886, TCONS_00020335, TCONS_00020895, TCONS_00053275, TCONS_00033899, TCONS_00058740, TCONS_00034619
Glycosaminoglycan biosynthesis - chondroitin sulfate / dermatan sulfate	map00532	2	ec:2.4.1.135 - 3-beta-glucuronosyltransferase, ec:2.4.2.26 - xylosyltransferase	5, 1	TCONS_00033817, TCONS_00053275, TCONS_00033899, TCONS_00058740, TCONS_00019106, TCONS_00037099
Glycerolipid metabolism	map00561	16	ec:2.7.1.107 - kinase (ATP), ec:2.7.1.30 - kinase, ec:2.7.1.31 - 3-kinase, ec:2.4.1.241 - synthase, ec:2.3.1.15 - 1-O-acyltransferase, ec:2.3.1.158 - acyltransferase, ec:2.7.7.9 - uridylyltransferase, ec:3.1.1.23 - lipase, ec:2.3.1.20 - O-acyltransferase, ec:3.1.1.26 - galactolipid lipase, ec:2.3.1.22 - O-acyltransferase, ec:3.1.1.3 - lipase, ec:2.3.1.51 - O-acyltransferase, ec:3.1.3.4 - phosphat…	6, 1, 1, 1, 1, 1, 3, 2, 8, 1, 1, 3, 1, 3, 5, 5	TCONS_00054266, TCONS_00041552, TCONS_00004259, TCONS_00002245, TCONS_00047471, TCONS_00048276, TCONS_00044275, TCONS_00000155, TCONS_00015402, TCONS_00059265, TCONS_00050934, TCONS_00035011, TCONS_00042333, TCONS_00010545, TCONS_00033865, TCONS_00044818, TCONS_00025356, TCONS_00044618, TCONS_00019834, TCONS_00039933, TCONS_00052016, TCONS_00002030, TCONS_00011737, TCONS_00011736, TCONS_00044546,…
Arachidonic acid metabolism	map00590	3	ec:1.11.1.9 - peroxidase, ec:3.1.1.4 - A2, ec:1.14.14.1 - monooxygenase	6, 2, 2	TCONS_00024254, TCONS_00046802, TCONS_00020569, TCONS_00041691, TCONS_00014840, TCONS_00041696, TCONS_00060403, TCONS_00060384, TCONS_00040836, TCONS_00040835
Isoflavonoid biosynthesis	map00943	2	ec:1.3.1.45 - reductase, ec:2.1.1.150 - 7-O-methyltransferase	1, 1	TCONS_00056610, TCONS_00016322
Diterpenoid biosynthesis	map00904	1	ec:1.14.11.13 - 2beta-dioxygenase	3	TCONS_00001251, TCONS_00013285, TCONS_00002878
Drug metabolism - cytochrome P450	map00982	6	ec:2.5.1.18 - transferase, ec:1.1.1.1 - dehydrogenase, ec:1.14.14.1 - monooxygenase, ec:1.14.13.8 - monooxygenase, ec:1.2.1.5 - dehydrogenase [NAD(P)+], ec:2.4.1.17 - 1-naphthol glucuronyltransferase	5, 3, 2, 12, 9, 9	TCONS_00001270, TCONS_00001269, TCONS_00047720, TCONS_00017477, TCONS_00017480, TCONS_00037338, TCONS_00034958, TCONS_00013680, TCONS_00040836, TCONS_00040835, TCONS_00033928, TCONS_00021350, TCONS_00054786, TCONS_00019435, TCONS_00020761, TCONS_00057932, TCONS_00019434, TCONS_00020643, TCONS_00032522, TCONS_00047669, TCONS_00024459, TCONS_00058463, TCONS_00030867, TCONS_00053456, TCONS_00057924,…
Retinol metabolism	map00830	4	ec:1.2.1.36 - dehydrogenase, ec:1.1.1.1 - dehydrogenase, ec:1.14.14.1 - monooxygenase, ec:2.4.1.17 - 1-naphthol glucuronyltransferase	2, 3, 2, 9	TCONS_00057924, TCONS_00046716, TCONS_00037338, TCONS_00034958, TCONS_00013680, TCONS_00040836, TCONS_00040835, TCONS_00033817, TCONS_00019106, TCONS_00043886, TCONS_00020335, TCONS_00020895, TCONS_00053275, TCONS_00033899, TCONS_00058740, TCONS_00034619
Ether lipid metabolism	map00565	5	ec:2.3.1.25 - synthase, ec:3.1.1.4 - A2, ec:3.1.3.4 - phosphatase, ec:3.1.4.3 - C, ec:3.1.4.4 - D	1, 2, 3, 5, 4	TCONS_00054880, TCONS_00060403, TCONS_00060384, TCONS_00022220, TCONS_00019049, TCONS_00014228, TCONS_00036045, TCONS_00007693, TCONS_00010696, TCONS_00010694, TCONS_00010339, TCONS_00056753, TCONS_00003592, TCONS_00000260, TCONS_00039541
Zeatin biosynthesis	map00908	2	ec:2.5.1.27 - dimethylallyltransferase, ec:1.5.99.12 - dehydrogenase	1, 5	TCONS_00024261, TCONS_00014643, TCONS_00025050, TCONS_00029421, TCONS_00037292, TCONS_00043425
Pentose and glucuronate interconversions	map00040	11	ec:4.2.2.2 - lyase, ec:2.7.1.17 - xylulokinase (phosphorylating), ec:2.7.7.9 - uridylyltransferase, ec:3.1.1.11 - pectin demethoxylase, ec:3.2.1.67 - 1,4-alpha-galacturonidase, ec:5.3.1.5 - isomerase, ec:2.7.7.64 - uridylyltransferase, ec:2.7.7.44 - uridylyltransferase, ec:1.1.1.22 - 6-dehydrogenase, ec:2.4.1.17 - 1-naphthol glucuronyltransferase, ec:3.2.1.15 - pectin depolymerase	7, 1, 3, 27, 2, 1, 3, 1, 3, 9, 16	TCONS_00059298, TCONS_00022573, TCONS_00022156, TCONS_00021387, TCONS_00035191, TCONS_00019188, TCONS_00013515, TCONS_00033822, TCONS_00035011, TCONS_00042333, TCONS_00010545, TCONS_00039117, TCONS_00034881, TCONS_00060335, TCONS_00009827, TCONS_00046178, TCONS_00056207, TCONS_00050803, TCONS_00050801, TCONS_00051978, TCONS_00011913, TCONS_00015738, TCONS_00042074, TCONS_00041944, TCONS_00017158,…
D-Glutamine and D-glutamate metabolism	map00471	2	ec:5.1.1.10 - racemase, ec:3.5.1.2 - glutaminase I	3, 1	TCONS_00000139, TCONS_00019046, TCONS_00017717, TCONS_00039389
Glucosinolate biosynthesis	map00966	1	ec:2.6.1.42 - transaminase	5	TCONS_00030013, TCONS_00056353, TCONS_00040530, TCONS_00028425, TCONS_00040529
Riboflavin metabolism	map00740	8	ec:1.1.1.193 - reductase, ec:4.1.99.12 - synthase, ec:3.6.1.9 - diphosphatase, ec:2.7.1.26 - kinase, ec:2.7.7.2 - synthetase, ec:3.1.3.2 - phosphatase, ec:3.5.4.26 - deaminase, ec:3.5.4.25 - cyclohydrolase II	1, 1, 1, 3, 2, 19, 2, 1	TCONS_00014134, TCONS_00045352, TCONS_00023476, TCONS_00000605, TCONS_00040471, TCONS_00031603, TCONS_00026981, TCONS_00040471, TCONS_00013411, TCONS_00017109, TCONS_00058043, TCONS_00038950, TCONS_00015300, TCONS_00038856, TCONS_00040112, TCONS_00060114, TCONS_00007301, TCONS_00040884, TCONS_00019279, TCONS_00051121, TCONS_00046925, TCONS_00054131, TCONS_00052953, TCONS_00028789, TCONS_00045564,…
Glycerophospholipid metabolism	map00564	19	ec:3.1.4.46 - phosphodiesterase, ec:2.7.1.107 - kinase (ATP), ec:2.7.1.32 - kinase, ec:4.1.1.65 - decarboxylase, ec:2.7.8.5 - 1-phosphatidyltransferase, ec:2.3.1.15 - 1-O-acyltransferase, ec:3.1.1.4 - A2, ec:3.1.1.5 - lecithinase B, ec:3.1.1.32 - A1, ec:2.3.1.51 - O-acyltransferase, ec:3.1.3.4 - phosphatase, ec:1.1.1.8 - dehydrogenase (NAD+), ec:2.1.1.103 - N-methyltransferase, ec:2.7.7.41 - cyti…	7, 6, 1, 2, 2, 1, 2, 3, 2, 1, 3, 4, 1, 1, 4, 2, 5, 4, 1	TCONS_00037764, TCONS_00037464, TCONS_00009870, TCONS_00018204, TCONS_00036468, TCONS_00009867, TCONS_00048251, TCONS_00054266, TCONS_00041552, TCONS_00004259, TCONS_00002245, TCONS_00047471, TCONS_00048276, TCONS_00011508, TCONS_00003338, TCONS_00058539, TCONS_00022352, TCONS_00016051, TCONS_00059265, TCONS_00060403, TCONS_00060384, TCONS_00047562, TCONS_00029787, TCONS_00003624, TCONS_00044546,…
Thiamine metabolism	map00730	10	ec:2.7.4.7 - kinase, ec:2.7.4.3 - kinase, ec:2.8.1.7 - desulfurase, ec:2.7.1.50 - kinase, ec:2.2.1.7 - synthase, ec:3.6.1.15 - phosphatase, ec:2.7.6.2 - diphosphokinase, ec:3.5.99.2 - aminohydrolase, ec:2.5.1.3 - phosphate synthase, ec:3.1.3.2 - phosphatase	1, 5, 2, 1, 2, 454, 1, 1, 1, 19	TCONS_00003419, TCONS_00043491, TCONS_00022239, TCONS_00052922, TCONS_00019082, TCONS_00005296, TCONS_00035346, TCONS_00056350, TCONS_00026040, TCONS_00029761, TCONS_00052208, TCONS_00041812, TCONS_00040963, TCONS_00040844, TCONS_00034047, TCONS_00059103, TCONS_00006935, TCONS_00005604, TCONS_00051974, TCONS_00046397, TCONS_00048695, TCONS_00000279, TCONS_00024242, TCONS_00027630, TCONS_00026785,…
Cutin, suberine and wax biosynthesis	map00073	1	ec:2.3.1.20 - O-acyltransferase	8	TCONS_00025356, TCONS_00044618, TCONS_00019834, TCONS_00039933, TCONS_00052016, TCONS_00002030, TCONS_00011737, TCONS_00011736
Carbon fixation pathways in prokaryotes	map00720	16	ec:6.4.1.2 - carboxylase, ec:6.3.4.3 - ligase, ec:1.5.1.20 - reductase [NAD(P)H], ec:1.3.5.1 - dehydrogenase, ec:4.1.1.31 - carboxylase, ec:4.2.1.3 - hydratase, ec:4.2.1.2 - hydratase, ec:3.5.4.9 - cyclohydrolase, ec:6.2.1.1 - ligase, ec:4.2.1.17 - hydratase, ec:2.7.9.1 - phosphate dikinase, ec:2.3.1.9 - C-acetyltransferase, ec:1.1.1.37 - dehydrogenase, ec:1.1.1.35 - dehydrogenase, ec:1.1.1.42 - …	7, 1, 1, 2, 5, 3, 1, 1, 2, 1, 1, 1, 5, 4, 3, 4	TCONS_00021395, TCONS_00018050, TCONS_00017521, TCONS_00022514, TCONS_00031533, TCONS_00060833, TCONS_00012449, TCONS_00022369, TCONS_00025881, TCONS_00049107, TCONS_00013067, TCONS_00049924, TCONS_00004707, TCONS_00008615, TCONS_00000595, TCONS_00044700, TCONS_00056743, TCONS_00004337, TCONS_00043204, TCONS_00028099, TCONS_00033093, TCONS_00014337, TCONS_00047819, TCONS_00060295, TCONS_00052229,…
Carbon fixation in photosynthetic organisms	map00710	19	ec:4.1.2.13 - aldolase, ec:4.1.1.49 - carboxykinase (ATP), ec:4.1.1.39 - carboxylase, ec:4.1.1.31 - carboxylase, ec:3.1.3.37 - SBPase, ec:2.2.1.1 - glycolaldehydetransferase, ec:2.7.2.3 - kinase, ec:1.2.1.59 - dehydrogenase (NAD(P)+) (phosphorylating), ec:2.7.1.19 - phosphopentokinase, ec:3.1.3.11 - hexose diphosphatase, ec:1.2.1.12 - dehydrogenase (phosphorylating), ec:5.3.1.1 - isomerase, ec:5.…	6, 1, 2, 5, 1, 2, 3, 1, 1, 4, 1, 2, 3, 3, 1, 1, 5, 7, 2	TCONS_00026600, TCONS_00022658, TCONS_00009774, TCONS_00042447, TCONS_00009775, TCONS_00008173, TCONS_00059337, TCONS_00060848, TCONS_00012331, TCONS_00049924, TCONS_00004707, TCONS_00008615, TCONS_00000595, TCONS_00044700, TCONS_00056104, TCONS_00026909, TCONS_00043753, TCONS_00001352, TCONS_00009285, TCONS_00001350, TCONS_00048603, TCONS_00059236, TCONS_00003348, TCONS_00057197, TCONS_00045317,…
Ascorbate and aldarate metabolism	map00053	10	ec:1.6.5.4 - reductase (NADH), ec:2.7.7.64 - uridylyltransferase, ec:2.7.7.44 - uridylyltransferase, ec:1.2.1.3 - dehydrogenase (NAD+), ec:1.10.3.3 - oxidase, ec:1.3.2.3 - dehydrogenase, ec:1.1.1.22 - 6-dehydrogenase, ec:2.4.1.17 - 1-naphthol glucuronyltransferase, ec:5.1.3.18 - 3,5-epimerase, ec:1.13.99.1 - oxygenase	1, 3, 1, 5, 2, 1, 3, 9, 1, 2	TCONS_00026598, TCONS_00035011, TCONS_00042333, TCONS_00010545, TCONS_00035011, TCONS_00046229, TCONS_00057924, TCONS_00046716, TCONS_00060272, TCONS_00040566, TCONS_00035628, TCONS_00020138, TCONS_00021594, TCONS_00016280, TCONS_00011246, TCONS_00009398, TCONS_00033817, TCONS_00019106, TCONS_00043886, TCONS_00020335, TCONS_00020895, TCONS_00053275, TCONS_00033899, TCONS_00058740, TCONS_00034619,…
Biosynthesis of ansamycins	map01051	1	ec:2.2.1.1 - glycolaldehydetransferase	2	TCONS_00026909, TCONS_00043753
Carbapenem biosynthesis	map00332	2	ec:2.7.2.11 - 5-kinase, ec:1.2.1.41 - dehydrogenase	3, 3	TCONS_00043965, TCONS_00017437, TCONS_00042250, TCONS_00043965, TCONS_00017437, TCONS_00042250
Glycosphingolipid biosynthesis - lacto and neolacto series	map00601	1	ec:2.4.1.69 - 1 galactoside alpha-(1,2)-fucosyltransferase	3	TCONS_00048311, TCONS_00003543, TCONS_00032563
Propanoate metabolism	map00640	10	ec:6.4.1.2 - carboxylase, ec:1.2.1.27 - dehydrogenase (CoA-acylating), ec:4.1.1.9 - decarboxylase, ec:6.2.1.1 - ligase, ec:1.2.1.18 - dehydrogenase (acetylating), ec:1.8.1.4 - dehydrogenase, ec:3.1.2.4 - hydrolase, ec:4.2.1.17 - hydratase, ec:2.3.1.9 - C-acetyltransferase, ec:1.1.1.27 - dehydrogenase	7, 1, 1, 2, 1, 3, 4, 1, 1, 2	TCONS_00021395, TCONS_00018050, TCONS_00017521, TCONS_00022514, TCONS_00031533, TCONS_00060833, TCONS_00012449, TCONS_00040566, TCONS_00002665, TCONS_00014337, TCONS_00047819, TCONS_00040566, TCONS_00033288, TCONS_00047816, TCONS_00047774, TCONS_00055716, TCONS_00032327, TCONS_00025087, TCONS_00055540, TCONS_00060295, TCONS_00051487, TCONS_00053041, TCONS_00058467
